# Supplementary material for: miRNA-1-3p is an early embryonic male sex-determining factor in the Oriental fruit fly Bactrocera dorsalis
Source: Nat Commun. 2020 Feb 18;11:932. doi: 10.1038/s41467-020-14622-4 (PMC7029022; doi:10.1038/s41467-020-14622-4)
Supplement: Supplementary file 5 — Supplementary Data 2 [file 41467_2020_14622_MOESM5_ESM.xlsx]

## Sheet: total known miRNAs
miR_name	miR_seq	length	genome ID	strand	start	end	pre-miRNA_seq	Secondary Structure(SS)	hairpin Len	Free energy(dG)	MFEI
miR-1-3p	TGGAATGTAAAGAAGTATGGAG	22	JFBF01001330.1	-	2402	2472	ttagttccattcttccttgcattcgatagtactgaaaatatcataTGGAATGTAAAGAAGTATGGAGcaag	...(((((((.((((.((((((((.(((....(((.....)))))).)))))))).)))).)))))))...	65	-25.8	1.075
miR-2a-3p	TCACAGCCAGCTTTGATGAGCT	22	JFBF01000002.1	-	2204158	2204229	atctaagCCTCATCAAGTGGTTGTGATAtggattctcaacgcataTCACAGCCAGCTTTGATGAGCTaggat	(((..((.((((((((((((((((((((((...........)))))))))))))..)))))))))))..)))	72	-32	1.03226
miR-2a-5p	CCTCATCAAGTGGTTGTGATA	21	JFBF01000002.1	-	2204158	2204229	atctaagCCTCATCAAGTGGTTGTGATAtggattctcaacgcataTCACAGCCAGCTTTGATGAGCTaggat	(((..((.((((((((((((((((((((((...........)))))))))))))..)))))))))))..)))	72	-32	1.03226
miR-2b-3p	TATCACAGCCAGCTTTGAGGAG	22	JFBF01000022.1	-	1637349	1637438	gttgaagttgtgtcaTTCTTCAAAGCGGTTGTGAAATgtttcatttaaaatcaTATCACAGCCAGCTTTGAGGAGcgatacgattttgtc	...(((((((((((..((((((((((((((((((.((((((......))).))).)))))))).))))))))))..)))))))))))...	84	-40.5	1.19118
miR-2b-5p	TTCTTCAAAGCGGTTGTGAAAT	22	JFBF01000022.1	-	1637349	1637438	gttgaagttgtgtcaTTCTTCAAAGCGGTTGTGAAATgtttcatttaaaatcaTATCACAGCCAGCTTTGAGGAGcgatacgattttgtc	...(((((((((((..((((((((((((((((((.((((((......))).))).)))))))).))))))))))..)))))))))))...	84	-40.5	1.19118
miR-2c-3p	TCACAGCCAGCTTTGATGAGCA	22	JFBF01000020.1	+	1019339	1019446	gtgtgtgctggcactttcaatgTCATCAAAAAGGGCTGTTGtagatattctgtaactgagaagtaTCACAGCCAGCTTTGATGAGCAttgcaattaaaccgcataaga	...(((((.((....(((((((((((((((...((((((....((((((((.......)).))))))))))))...)))))))).))))).)).....)))))))...	102	-32.9	0.747727
miR-2c-5p	TCATCAAAAAGGGCTGTTG	19	JFBF01000020.1	+	1019339	1019446	gtgtgtgctggcactttcaatgTCATCAAAAAGGGCTGTTGtagatattctgtaactgagaagtaTCACAGCCAGCTTTGATGAGCAttgcaattaaaccgcataaga	...(((((.((....(((((((((((((((...((((((....((((((((.......)).))))))))))))...)))))))).))))).)).....)))))))...	102	-32.9	0.747727
miR-5-3p	TATCACAGTGATTTTCCTTGT	21	2R	-	15548663	15548731	gctaAAAGGAACGATCGTTGTGATATGagttgtttcctaacaTATCACAGTGATTTTCCTTTATAacgc	....(((((((.((((..(((((((((.............)))))))))..))))))))))).......	58	-21.9	0.876
miR-5-5p	AAAGGAACGTTCGTTGTGATAT	22	2R	-	15548663	15548731	gctaAAAGGAACGATCGTTGTGATATGagttgtttcctaacaTATCACAGTGATTTTCCTTTATAacgc	....(((((((.((((..(((((((((.............)))))))))..))))))))))).......	58	-21.9	0.876
miR-6-3p	CATCACAGTGGCTGTTCTTT	20	JFBF01000054.1	-	203037	203103	cagggaacagttgctgcgttgtatttgctttattttatagataCATCACAGTGGCTGTTCTTTatat	...((((((((..(((...((((((((..........))))))))...)))..))))))))......	58	-24.2	1.00833
miR-7-3p	CAATAAATCCCTTGTCTTCTTA	22	JFBF01000368.1	-	139308	139398	taagatacattttgcaTGGAAGACTAGTGATTTTGTTGTTttgtttcacgagtaaCAATAAATCCCTTGTCTTCTTAcaaagtgtattgac	...(((((((((((...(((((((.((.(((((.(((((((((.....)))..))))))))))).)).)))))))..)))))))))))...	85	-29.6	1.02069
miR-7-5p	TGGAAGACTAGTGATTTTGTTGTT	24	JFBF01000368.1	-	139308	139398	taagatacattttgcaTGGAAGACTAGTGATTTTGTTGTTttgtttcacgagtaaCAATAAATCCCTTGTCTTCTTAcaaagtgtattgac	...(((((((((((...(((((((.((.(((((.(((((((((.....)))..))))))))))).)).)))))))..)))))))))))...	85	-29.6	1.02069
let-7-5p	TGAGGTAGTAGGTTGTATAGT	21	JFBF01000010.1	+	2862308	2862383	tctggcaaatTGAGGTAGTAGGTTGTATAGTagtattaacggcatgCTATACAACGTGCTAGCTTTCTttgcttga	((..(((((..(((.(((((.(((((((((((((.......)).))))))))))).))))).)))..)))))..))	76	-32.6	1.08667
miR-8-3p	TAATACTGTCAGGTAAAGATGTC	23	JFBF01000093.1	-	156302	156390	aaggacgtctgttcaCATCTTACCGGGCAGCATTAGAtttttcaaatacatttcTAATACTGTCAGGTAAAGATGTCgtccgagtcctt	((((((.((.....((((((((((.(((((.((((((...............)))))).))))).))).))))))).....))))))))	89	-30.4	0.844444
miR-8-5p	CATCTTACCGGGCAGCATTAGA	22	JFBF01000093.1	-	156302	156390	aaggacgtctgttcaCATCTTACCGGGCAGCATTAGAtttttcaaatacatttcTAATACTGTCAGGTAAAGATGTCgtccgagtcctt	((((((.((.....((((((((((.(((((.((((((...............)))))).))))).))).))))))).....))))))))	89	-30.4	0.844444
miR-9a-3p	TAAAGCTAGCTTACCGAAGTTA	22	3L	+	19558231	19558308	gctatgttgTCTTTGGTTATCTAGCTGTATGAgtgataaataacgtcaTAAAGCTAGCTTACCGAAGTTAatattagc	((((((((..(((((((...((((((.(((((((........)).))))).))))))...)))))))..))))).)))	78	-27.7	1.02593
miR-9a-5p	TCTTTGGTTATCTAGCTGTATGA	23	3L	+	19558231	19558308	gctatgttgTCTTTGGTTATCTAGCTGTATGAgtgataaataacgtcaTAAAGCTAGCTTACCGAAGTTAatattagc	((((((((..(((((((...((((((.(((((((........)).))))).))))))...)))))))..))))).)))	78	-27.7	1.02593
miR-9b-3p	TAGAGCTTTATTACCAAAAACC	22	JFBF01000027.1	-	1320107	1320198	tgcatattatttgtTCTTTGGTGATTTTAGCTGTATggtgggcgtactagaaatccaTAGAGCTTTATTACCAAAAACCaaatgatttttgc	.(((.((((((((...(((((((((...((((.((((((((.....))).....))))).))))..)))))))))...))))))))...)))	91	-28.8	0.929032
miR-9b-5p	TCTTTGGTGATTTTAGCTGTAT	22	JFBF01000027.1	-	1320107	1320198	tgcatattatttgtTCTTTGGTGATTTTAGCTGTATggtgggcgtactagaaatccaTAGAGCTTTATTACCAAAAACCaaatgatttttgc	.(((.((((((((...(((((((((...((((.((((((((.....))).....))))).))))..)))))))))...))))))))...)))	91	-28.8	0.929032
miR-9c-3p	TAAAGCTTTTATACCAAAGCT	21	JFBF01000027.1	-	1324087	1324172	atttttgctgtgTCTTTGGTATTCTAGCTGTAGattcttaaatatgctatcatcTAAAGCTTTTATACCAAAGCTccagcttaaat	((((..((((...(((((((((...((((.(((((................))))).))))...)))))))))...))))..))))	86	-25.5	0.944444
miR-9c-5p	TCTTTGGTATTCTAGCTGTAG	21	JFBF01000027.1	-	1324087	1324172	atttttgctgtgTCTTTGGTATTCTAGCTGTAGattcttaaatatgctatcatcTAAAGCTTTTATACCAAAGCTccagcttaaat	((((..((((...(((((((((...((((.(((((................))))).))))...)))))))))...))))..))))	86	-25.5	0.944444
miR-10-3p	CAAATTCGGTTCTAGAGAGGTTT	23	JFBF01000063.1	+	1439490	1439566	tctacatccACCCTGTAGATCCGAATTTGTTttgatgtttgtggtgaCAAATTCGGTTCTAGAGAGGTTTgtgtggt	.((((((..(((((.((((.(((((((((((..............))))))))))).)))).)).)))..)))))).	75	-30.7	0.959375
miR-10-5p	ACCCTGTAGATCCGAATTTGTT	22	JFBF01000063.1	+	1439490	1439566	tctacatccACCCTGTAGATCCGAATTTGTTttgatgtttgtggtgaCAAATTCGGTTCTAGAGAGGTTTgtgtggt	.((((((..(((((.((((.(((((((((((..............))))))))))).)))).)).)))..)))))).	75	-30.7	0.959375
miR-11-3p	CATCACAGTCTGAGTTCTTGC	21	JFBF01000005.1	+	2323676	2323748	tgacGGGAGCTCTGGCTGTGATTTGCgtttcacaatcaaatttcatttcgCATCACAGTCTGAGTTCTTGCtg	...(..((((((.((((((((..((((.....................)))))))))))).))))))..)...	67	-26.5	0.80303
miR-11-5p	CAAGAACTTTCTCTGTGACCCG	22	3R	-	17448219	17448293	gcacttaacaagaactttttctgtgacctgcgtgaattcctatatgcaaaccgCATCACAGTCTGAGTTCTTGCttagcgc	((.((...(((((((((...((((((..((((...................))))))))))...)))))))))...)).))	81	-25.4	0.705556
miR-12-5p	TGAGTATTACATCAGGTACTGGT	23	JFBF01000073.1	+	1266962	1267060	agtgcgttcgtccggtTGAGTATTACATCAGGTACTGGTgtgctatcgcttgttaaatctaccagtacttatgtcatactgtcccggatgccacgccca	...((((.(((((((...(((((.((((.(((((((((((...................))))))))))))))).)))))...)))))))..))))...	93	-37.4	0.779167
miR-13a-3p	TATCACAGCCATTTTGATGAGTT	23	JFBF01000020.1	+	1021471	1021565	gcagattcttgcgcaactcttcaagatgttgtgaaatgttttcaagcaactctattcaTATCACAGCCATTTTGATGAGTTtcgtttgaattata	...(((((..(((.(((((.((((((((((((((.(((..................))).)))))).)))))))).))))).)))..)))))...	89	-30.7	0.930303
miR-13b-3p	TATCACAGCCATTTTGACGAGTT	23	JFBF01000020.1	+	1021889	1021957	catttcgttaaaatgtttgtgtttatgtcgccatttgcatactcaTATCACAGCCATTTTGACGAGTTt	...((((((((((((..((((..((((..((.....)).....)))).))))..))))))))))))...	63	-20.1	0.8375
miR-14-3p	TCAGTCTTTTTCTCTCTCCTAT	22	JFBF01000236.1	-	279256	279393	tgttttcggagtaaacgttctgcaacctatgtgggagcgagatagggacttgctgtcatttgaaaaacttttacaaccagTCAGTCTTTTTCTCTCTCCTATagaaattgcgggcgtatcaacatgtccgaaacatat	((.(((((((((..(((.(((((((....((((((((.((((.(..((((..(((......(((....)))......)))..))))..).)))).))))))))....))))))))))....))...)))))))))...	135	-45.2	0.792982
miR-14-5p	GGGAGCGAGACGGGGACTCACT	22	2R	+	5441267	5441329	tgtGGGAGCGAGACGGGGACTCACTgtgcttattaaatagTCAGTCTTTTTCTCTCTCCTATa	((((((((.((((...(((((.(((((.........))))).)))))...)))).))))))))	63	-25.1	0.896429
miR-31a-5p	TGGCAAGATGTCGGCATAGCTGA	23	JFBF01000025.1	+	1708080	1708182	tctgttgatcagtTGGCAAGATGTCGGCATAGCTGAagttaggcttcgtgcgccattctctatgaaagcggctatgcctcatctagtcaattatttcaacggt	.(((((((..(((((((.(((((..((((((((((......(((.......))).(((.....)))..)))))))))).))))).)))))))...))))))).	101	-43.5	0.925532
miR-31b-5p	TGGCAAGATGTCGGCATAGCTGA	23	JFBF01000073.1	+	639392	639499	taggcaattgctgaactTGGCAAGATGTCGGAATAGCTGAatgtatccttatgaaggaagttcaaaaccacggctatgcctcatctagtcaattgctgcgattgtagg	...((((((((.....(((((.(((((..((.(((((((......(((((...))))).(((...)))..))))))).)).))))).))))).....))))))))...	102	-33.3	0.708511
miR-33-5p	TTGCATTGTAGTCGCATTGT	20	JFBF01000286.1	+	72318	72383	atTTGCATTGTAGTCGCCTTGTtgactttataagtttagcgacaacacaagtgattatctgcgtat	...((((..((((((((..(((((...(((......)))...)))))...)))))))).))))...	60	-13.7	0.570833
miR-34-3p	CAGCCACTATCTTCACTGCCGCC	23	JFBF01000004.1	+	3720580	3720663	ggctaagcgcttTGGCAGTGTGGTTAGCTGGTTgtgtcgcttacttcattgaattcaCAGCCACTATCTTCACTGCCGCCgcga	.......(((..((((((((..(.(((.((((((((....(((......)))...))))))))))).)..))))))))..))).	76	-33	0.75
miR-34-5p	TGGCAGTGTGGTTAGCTGGTT	21	JFBF01000004.1	+	3720580	3720663	ggctaagcgcttTGGCAGTGTGGTTAGCTGGTTgtgtcgcttacttcattgaattcaCAGCCACTATCTTCACTGCCGCCgcga	.......(((..((((((((..(.(((.((((((((....(((......)))...))))))))))).)..))))))))..))).	76	-33	0.75
miR-79-3p	ATAAAGCTAGATTACCAAAGC	21	JFBF01000027.1	-	1321247	1321315	tcgCTTTGGCGCTTTAGCTGTAtgatagatttgactacttcATAAAGCTAGATTACCAAAGCattgaag	..(((((((...(((((((.((((((((......)))..))))).)))))))...))))))).......	60	-23	0.884615
miR-79-5p	CTTTGGCGCTTTAGCTGTA	19	JFBF01000027.1	-	1321247	1321315	tcgCTTTGGCGCTTTAGCTGTAtgatagatttgactacttcATAAAGCTAGATTACCAAAGCattgaag	..(((((((...(((((((.((((((((......)))..))))).)))))))...))))))).......	60	-23	0.884615
miR-87-3p	TTGAGCAAAATTTCAGGTGTGT	22	JFBF01000447.1	-	75690	75771	tttcatTCGCGCCTGTATCTTGCTGAACcgtatctttgctttcttccggTTGAGCAAAATTTCAGGTGTGTgagaaatttgt	(((((..((((((((.((.(((((.(((((................))))).))))).))..))))))))))))).......	75	-27.8	0.817647
miR-87-5p	TCGCGCCTGTATCTTGCTGAAC	22	JFBF01000447.1	-	75690	75771	tttcatTCGCGCCTGTATCTTGCTGAACcgtatctttgctttcttccggTTGAGCAAAATTTCAGGTGTGTgagaaatttgt	(((((..((((((((.((.(((((.(((((................))))).))))).))..))))))))))))).......	75	-27.8	0.817647
miR-92b-3p	AATTGCACTAGTCCCGGCCTGC	22	JFBF01000012.1	-	2827282	2827354	tgcgtAGGTCGTGCCTGGTGCTTAATTtgtttttgttattgtgtctcaAATTGCACTAGTCCCGGCCTGCaga	...((((((((...(((((((..((((((.................)))))))))))))...))))))))...	67	-24.9	0.732353
miR-92b-5p	AGGTCGTGCCTGGTGCTTAATT	22	JFBF01000012.1	-	2827282	2827354	tgcgtAGGTCGTGCCTGGTGCTTAATTtgtttttgttattgtgtctcaAATTGCACTAGTCCCGGCCTGCaga	...((((((((...(((((((..((((((.................)))))))))))))...))))))))...	67	-24.9	0.732353
miR-100-3p	CAAGACCGGCATTATGGGAGTC	22	JFBF01000010.1	+	2862103	2862188	ccattaacagaAACCCGTAAATCCGAACTTGTGctgttgtttgtgttgCAAGACCGGCATTATGGGAGTCtgtcaatgtaaacaac	.((((.(((((..(((((((..(((..(((((((........))...)))))..)))..)))))))..))))).))))........	77	-27.2	0.735135
miR-100-5p	AACCCGTAAATCCGAACTTGTG	22	JFBF01000010.1	+	2862103	2862188	ccattaacagaAACCCGTAAATCCGAACTTGTGctgttgtttgtgttgCAAGACCGGCATTATGGGAGTCtgtcaatgtaaacaac	.((((.(((((..(((((((..(((..(((((((........))...)))))..)))..)))))))..))))).))))........	77	-27.2	0.735135
miR-124-3p	TAAGGCACGCGGTGAATGCC	20	JFBF01000080.1	-	6511	6592	tacgtttttctcctGGTATCCACTGTAGGCCTATATGttatttggtcaTAAGGCACGCGGTGAATGCCaagagcgaacgaaa	..(((((..(((.((((((.((((((..((((.((((.........))))))))..)))))).)))))).))).)))))...	77	-32	0.864865
miR-124-5p	GGTATCCACTGTAGGCCTATATG	23	JFBF01000080.1	-	6511	6592	tacgtttttctcctGGTATCCACTGTAGGCCTATATGttatttggtcaTAAGGCACGCGGTGAATGCCaagagcgaacgaaa	..(((((..(((.((((((.((((((..((((.((((.........))))))))..)))))).)))))).))).)))))...	77	-32	0.864865
miR-125-3p	ACAAGTTTTGATCTCCGGTAT	21	JFBF01000010.1	+	2862646	2862738	tgtttgtatggctgatTCCCTGAGACCCTAACTTGTGActtttaacatcagtttcACAAGTTTTGATCTCCGGTATtggccgcaaacttgctg	.((((((..(((..((..((.((((....(((((((((.....(((....))))))))))))....)))).)).))..)))))))))......	86	-31	0.775
miR-125-5p	TCCCTGAGACCCTAACTTGTGA	22	JFBF01000010.1	+	2862646	2862738	tgtttgtatggctgatTCCCTGAGACCCTAACTTGTGActtttaacatcagtttcACAAGTTTTGATCTCCGGTATtggccgcaaacttgctg	.((((((..(((..((..((.((((....(((((((((.....(((....))))))))))))....)))).)).))..)))))))))......	86	-31	0.775
miR-133-3p	CCTTTGGTCCCCTTCAACCAGCT	23	2L	+	20616617	20616714	acctgcaacactgtgtgtAGCTGGTTGACATCGGGTCAGATctgtttttcaagcatTTGGTCCCCTTCAACCAGCTGTagccagtggttgatgacaac	.....((((((((..(..((((((((((....((..(((((((........)).)))))..))...))))))))))..)..))))).)))........	85	-36.9	0.76875
miR-137-3p	TTATTGCTTGAGAATACGCGT	21	JFBF01000025.1	-	1174572	1174696	tgcgtcaaaggttatgaaacttgaacggccacgcgtattcttgggttactaacacgctgtttatgttgTTATTGCTTGAGAATACACGTagttaacaagtcttcgtccacacaccttttgacagt	...(((((((((.((((((((((....((.(((.(((((((..(((...(((((.((.......)))))))..)))..))))))).))).))...))))).)))))......)))))).)))...	119	-37.8	0.726923
miR-184-3p	TGGACGGAGAACTGATAAGGGC	22	JFBF01000128.1	+	433641	433725	ccggtgcattcgtacCCTTATCATTCTTTCGCCCCGTgtgtgcattgtcgacTGGACGGAGAACTGATAAGGGCtcgtatcacca	..((((.((.((..((((((((((((((.((.((.((.((........)))).)).))))))).)))))))))..)).)))))).	82	-30.2	0.671111
miR-184-5p	CCTTATCATTCTCTCGCCCCGT	22	JFBF01000128.1	+	433641	433725	ccggtgcattcgtacCCTTATCATTCTTTCGCCCCGTgtgtgcattgtcgacTGGACGGAGAACTGATAAGGGCtcgtatcacca	..((((.((.((..((((((((((((((.((.((.((.((........)))).)).))))))).)))))))))..)).)))))).	82	-30.2	0.671111
miR-190-5p	AGATATGTTTGATATTCTTGGTTG	24	JFBF01000086.1	-	882745	882840	cgctaatagttccagtcAGATATGTTTGATATTCTTGGTTGttacatttaaaggttcacccaggaatcaaacatattattactgcgattattaata	...(((((((..((((..((((((((((((..((((((.((..((........)).)).))))))))))))))))))...))))..)))))))...	90	-29.9	0.996667
miR-193-3p	TACTGGCCTACTAAGTCCCAAC	22	JFBF01000072.1	-	185558	185673	ttatgctttcattatggTTGGGATTTTTTAGATCAGCAGttaaatatttacggtttagactgagtttaaacaaacattcTACTGGCCTACTAAGTCCCAACatagttacagcaaat	...((((...(((((.((((((((((..(((..(((.((.............((((((((...)))))))).......)).)))..)))..)))))))))))))))...))))...	110	-32.1	0.844737
miR-193-5p	TTGGGATTTTTTAGATCAGCAG	22	JFBF01000072.1	-	185558	185673	ttatgctttcattatggTTGGGATTTTTTAGATCAGCAGttaaatatttacggtttagactgagtttaaacaaacattcTACTGGCCTACTAAGTCCCAACatagttacagcaaat	...((((...(((((.((((((((((..(((..(((.((.............((((((((...)))))))).......)).)))..)))..)))))))))))))))...))))...	110	-32.1	0.844737
miR-210-3p	CTTGTGCGTGTGACAGCGGCT	21	JFBF01000084.1	-	612915	612995	ggtacttattgcagctgctggccactgcacaagattagattatgactCTTGTGCGTGTGACAGCGGCTattgtgagagacc	(((.(((((...((((((((..(((((((((((((((.....))).))))))))).))).))))))))...)))))..)))	81	-36.5	0.9125
miR-219-5p	TGATTGTCCAAACGCAATTCTCG	23	JFBF01000126.1	-	423692	423769	tagctcTGATTGTCCAAACGCAATTCTTGatcgatttaaaatatttcaagggttgtgactggacatcgtggctcgaaa	.(((..(((.((((((..(((((..(((((...............)))))..)))))..)))))))))..))).....	72	-28.4	0.916129
miR-252-5p	CTAAGTACTAGTGCCGCAGGAG	22	JFBF01000214.1	+	97404	97509	tttcgctaatatcgcttttCTAAGTACTAGTGCCGCAGGAGatagttcaaacgacacgtagtagacccctgctgccccagtgcttatcaaagcgtgcctagtgtca	...(((((....((((((..((((((((...((.(((((.((....))..(((...)))........))))).))...))))))))..))))))....)))))...	100	-32.1	0.629412
miR-263a-3p	CGTGATCTCTTAGTGGCATCTA	22	JFBF01000022.1	-	329536	329624	atcccggcacagttAATGGCACTGGAAGAATTCACGGgattttttatatataattccCGTGATCTCTTAGTGGCATCTAtggtgtcggg	..((((((((..(..(((.(((((..(((..((((((((...............)))))))))))..))))).)))..)..))))))))	87	-40.3	1.03333
miR-263a-5p	AATGGCACTGGAAGAATTCACGG	23	JFBF01000022.1	-	329536	329624	atcccggcacagttAATGGCACTGGAAGAATTCACGGgattttttatatataattccCGTGATCTCTTAGTGGCATCTAtggtgtcggg	..((((((((..(..(((.(((((..(((..((((((((...............)))))))))))..))))).)))..)..))))))))	87	-40.3	1.03333
miR-263b-5p	CTTGGCACTGGGAGAATTCACAG	23	JFBF01000044.1	+	704216	704279	tCTTGGCACTGGGAGAATTCACAGttgacttttacaatactctgtggttctttgggtgccaaaa	..((((((((..((((((.(((((.................)))))))))))..))))))))..	60	-25	0.925926
miR-274-5p	TTTGTGACCGACACTAACGGGT	22	JFBF01000088.1	+	681694	681736	tattctgttacagtttcatTTTGTGACCGACACTAACGGGTaa	...(((((((..(((((((...))))..)))..)))))))...	37	-42.7	0.993
miR-275-3p	TCAGGTACCTGAAGTAGCGCGCG	23	JFBF01003687.1	-	2731	2815	caagtactttgCGCGCTAATCAGTGACCGGGGCTgggttgttatctaaggcagTCAGGTACCTGAAGTAGCGCGCGaagtgcctg	((.(((((((((((((((.((((..(((..(((((..(((.....)))..))))).)))..))))..))))))))))))))).))	85	-42.2	0.897872
miR-275-5p	CGCGCTAATCAGTGACCGGGGCT	23	JFBF01003687.1	-	2731	2815	caagtactttgCGCGCTAATCAGTGACCGGGGCTgggttgttatctaaggcagTCAGGTACCTGAAGTAGCGCGCGaagtgcctg	((.(((((((((((((((.((((..(((..(((((..(((.....)))..))))).)))..))))..))))))))))))))).))	85	-42.2	0.897872
miR-276a-3p	TAGGAACTTCATACCGTGCTCT	22	JFBF01000015.1	+	288546	288624	cctggtttttgccatcAGCGAGGTATAGAGTTCCTACGttgtatttagaattgTAGGAACTTCATACCGTGCTCTtgga	...........(((..(((..(((((..((((((((((.............))))))))))..)))))..)))..))).	67	-29.7	0.873529
miR-276a-5p	AGCGAGGTATAGAGTTCCTACG	22	JFBF01000015.1	+	288546	288624	cctggtttttgccatcAGCGAGGTATAGAGTTCCTACGttgtatttagaattgTAGGAACTTCATACCGTGCTCTtgga	...........(((..(((..(((((..((((((((((.............))))))))))..)))))..)))..))).	67	-29.7	0.873529
miR-276b-3p	TAGGAACTTAATACCGTGCTCT	22	JFBF01000015.1	+	91725	91798	aagccatcagcgaggtatagagttcctacgtgactttaaagaattgTAGGAACTTAATACCGTGCTCTtggagg	...(((..(((..(((((..((((((((((...((....))...))))))))))..)))))..)))..)))...	68	-29.2	0.9125
miR-277-3p	TAAATGCACTATCTGGTA	18	JFBF01000049.1	+	1399882	1399952	ccaaggtttcctagaagcagacaagggatccgacgagcttatgatTAAATTCACTATCTGGTAaacctagc	...((((((.((((((((......((...)).....)))..(((......)))...))))).))))))...	65	-12.6	0.406452
miR-278-3p	TCGGTGGGACTTTCGTCCGTTT	22	JFBF01000380.1	-	13294	13383	gatggttcagtgcgaccggatgagggtcctcaacgaccgttttcattaatatgcgggTCGGTGGGACTTTCGTCCGTTTgtaagaccata	.((((((...(((((.(((((((..((((.((.(((((((............)).))))).))))))..))))))).))))).)))))).	88	-40.9	0.88913
miR-279-5p	TTGACATTGATTTTCTTTG	19	JFBF01000067.1	-	940982	941086	tagattcattatcagttgtTTGACATTCATTTTCTTTGtgcactagcattcggaatagtgaaagaagacacaaagaaagcgaatgcaggaaattgaatgaatatg	...((((((..((((((..(((.(((((..(((((((((((((((..........)))))........))))))))))..))))))))..))))))))))))...	99	-29.7	0.848571
miR-281-3p	TGTCATGGAATTGCTCTCTTT	21	JFBF01000183.1	+	324182	324252	aaaatgAAGAGAGCTATCCATCGACAGTCaagtattataatatacTGTCATGGAATTGCTCTTTTTgtata	...(..((((((((..(((((.((((((...((((....)))))))))))))))...))))))))..)...	65	-26	1.18182
miR-281-5p	AAGAGAGCTATCCGTCGACAGTC	23	JFBF01000183.1	+	324182	324252	aaaatgAAGAGAGCTATCCATCGACAGTCaagtattataatatacTGTCATGGAATTGCTCTTTTTgtata	...(..((((((((..(((((.((((((...((((....)))))))))))))))...))))))))..)...	65	-26	1.18182
miR-282-3p	ACATAGCCTATAAGAGGTTAGG	22	JFBF01000001.1	-	5403997	5404092	aattcttggactgaatcTAGCCTCTACTAGGCTTTGTCTgtgtgagtttaaagaatatcagACATAGCCTAAAAGAGGTTAGGtgaaacaggaaca	..((((((......(((((((((((..((((((.(((((((((...........))).)))))).))))))..)))))))))))....))))))..	92	-40.1	1.08378
miR-282-5p	TAGCCTCTACTAGGCTTTGTCT	22	JFBF01000001.1	-	5403997	5404092	aattcttggactgaatcTAGCCTCTACTAGGCTTTGTCTgtgtgagtttaaagaatatcagACATAGCCTAAAAGAGGTTAGGtgaaacaggaaca	..((((((......(((((((((((..((((((.(((((((((...........))).)))))).))))))..)))))))))))....))))))..	92	-40.1	1.08378
miR-283-3p	TCGGAATTTCAGTTGGTATACA	22	JFBF01000073.1	+	1264457	1264575	ccacgctgattgattcttaaaggtAAATATCAGCTGGTAATTCTGggattttatcaattttcaaacacTCGGAATTTCAGTTGGTATACActtttacgaattctatgtagtcatcgcaa	...((.((((((((((.(((((((..(((((((((((.(((((((((....................))))))))))))))))))))..))))))).)))))......))))).))...	113	-33.3	0.812195
miR-283-5p	AAATATCAGCTGGTAATTCTG	21	JFBF01000073.1	+	1264457	1264575	ccacgctgattgattcttaaaggtAAATATCAGCTGGTAATTCTGggattttatcaattttcaaacacTCGGAATTTCAGTTGGTATACActtttacgaattctatgtagtcatcgcaa	...((.((((((((((.(((((((..(((((((((((.(((((((((....................))))))))))))))))))))..))))))).)))))......))))).))...	113	-33.3	0.812195
miR-284-3p	GTCAGCAACTTGATTCCAGCA	21	JFBF01000001.1	-	1043699	1043812	gaggtttgcgttgcaattCCTGGAATTAAGTTGACTGGGTAGCcatcaaagcacggcttgcaaatcgctttataaGTCAGCAACTTGATTCCAGCAaatgcgatgccaaacgca	...((((((((((((.((.((((((((((((((.((((..((((..........)))).((.....))........)))))))))))))))))).)).)))))))).))))...	108	-44.2	0.85
miR-284-5p	CCTGGAATTAAGTTGACTGTGTAGC	25	JFBF01000001.1	-	1043699	1043812	gaggtttgcgttgcaattCCTGGAATTAAGTTGACTGGGTAGCcatcaaagcacggcttgcaaatcgctttataaGTCAGCAACTTGATTCCAGCAaatgcgatgccaaacgca	...((((((((((((.((.((((((((((((((.((((..((((..........)))).((.....))........)))))))))))))))))).)).)))))))).))))...	108	-44.2	0.85
miR-285-3p	CTAGCACCATTTGAAATCAGTGTT	24	3L	-	11939193	11939291	tcgaatcgaagaACTGAGATCGATTGGTGCATAGAtatcaggagaacccactcaatttaactcTAGCACCATTCGAAATCAGTGCttttgataagaaac	((..(((((((.(((((..((((.((((((.((((......(((......)))........)))))))))).))))..)))))..)))))))..))...	96	-34.5	0.884615
miR-285-5p	ACTGAGATCGATTGGTGCATAG	22	3L	-	11939193	11939291	tcgaatcgaagaACTGAGATCGATTGGTGCATAGAtatcaggagaacccactcaatttaactcTAGCACCATTCGAAATCAGTGCttttgataagaaac	((..(((((((.(((((..((((.((((((.((((......(((......)))........)))))))))).))))..)))))..)))))))..))...	96	-34.5	0.884615
miR-286-3p	TGACTAGACCGAACACTCGTGCT	23	JFBF01000054.1	-	204881	204983	tgatgattttaaaattaaacagCGATTGTCGGCCTAGTCGCTtattatagtataaaagtctagTGACTAGACCGAACACTCGTGCTataattttaaaacaaat	...((.(((((((((((....((((.((((((.(((((((((...................))))))))).))).))).))))....)))))))))))))...	97	-31.7	0.960606
miR-286-5p	CGATTGTCGGCCTAGTCGCT	20	JFBF01000054.1	-	204881	204983	tgatgattttaaaattaaacagCGATTGTCGGCCTAGTCGCTtattatagtataaaagtctagTGACTAGACCGAACACTCGTGCTataattttaaaacaaat	...((.(((((((((((....((((.((((((.(((((((((...................))))))))).))).))).))))....)))))))))))))...	97	-31.7	0.960606
miR-304-5p	TAATCTCAATTTGTAACTGTGA	22	JFBF01000073.1	+	1266526	1266649	cgtgcctagtgtccaatgcaaaattggtTAATCTCAATTTGTAACTGTGAgcgaattcgatatgctgaactcacgttgcatatggagattgcccgaggttgcatccgtttctacattttgtttt	...((..(((((...((((((..((((..((((((....((((((.(((((....((((......)))))))))))))))....))))))..))))..))))))........)))))..))...	118	-35.5	0.696078
miR-305-3p	CGGCACATGTTGAAGTACACTCA	23	JFBF01003687.1	-	2581	2652	catgtctATTGTACTTCATCAGGTGCTCtggtgttcgggttaccCGGCACATGTTGAAGTACATTCAatatg	(((((....(((((((((.((.(((((..((((.......)))).))))).)).)))))))))....)))))	72	-26.4	0.825
miR-305-5p	ATTGTACTTCATCAGGTGCTC	21	JFBF01003687.1	-	2581	2652	catgtctATTGTACTTCATCAGGTGCTCtggtgttcgggttaccCGGCACATGTTGAAGTACATTCAatatg	(((((....(((((((((.((.(((((..((((.......)))).))))).)).)))))))))....)))))	72	-26.4	0.825
miR-306-5p	CCAGGTACTTAGTGACTCTC	20	JFBF01000027.1	-	1321840	1321903	CCAGGTACTTAGTGACTCTCaagtaggcattgccatttaacgctgagggttactttgtgcctaa	..((((((..(((((((((((.((.(((...))).....))..)))))))))))..))))))..	60	-27.2	0.937931
miR-307a-3p	TCACAACCTCCTTGAGTGAGC	21	JFBF01000245.1	-	68426	68508	tgtcttgctttgACTCACTCAACCTGGGTGTGATgtttttgattcggtatccaTCACAACCTCCTTGAGTGAGCgatagcagg	...(((((((((.(((((((((...((.(((((((.....(((.....)))))))))).))...)))))))))))).))))))	80	-33	0.846154
miR-307a-5p	ACTCACTCAACCTGGGTGTGAT	22	JFBF01000245.1	-	68426	68508	tgtcttgctttgACTCACTCAACCTGGGTGTGATgtttttgattcggtatccaTCACAACCTCCTTGAGTGAGCgatagcagg	...(((((((((.(((((((((...((.(((((((.....(((.....)))))))))).))...)))))))))))).))))))	80	-33	0.846154
miR-308-3p	TATCACAGGATTATACTG	18	JFBF01000075.1	+	955974	956061	taatgattatgcggcaCGCAGTATATTTTTGTGTTATGtgtacttaacaatcaTATCACAGGATTATACTGtgagcagcgtatcactt	...(((.(((((.((.(((((((((.(..((((.(((((((.....)))..)))).))))..).))))))))).)).))))))))...	82	-32.1	1.03548
miR-308-5p	CGCAGTATATTTTTGTGTTATG	22	JFBF01000075.1	+	955974	956061	taatgattatgcggcaCGCAGTATATTTTTGTGTTATGtgtacttaacaatcaTATCACAGGATTATACTGtgagcagcgtatcactt	...(((.(((((.((.(((((((((.(..((((.(((((((.....)))..)))).))))..).))))))))).)).))))))))...	82	-32.1	1.03548
miR-309-3p	TCACTGGGTAAAGTTTGTCCT	21	JFBF01000054.1	-	205208	205296	caatattatacggcaaactatattcagctgtggtgtcaactcctgtacaattttctgcaTCACTGGGTAAAGTTTGTCCTataatgcca	...(((((((.((((((((.((..((...(((((((....................)))))))))..)).)))))))).)))))))...	83	-23.6	0.694118
miR-312-3p	TATTGCACTTGAGACGGCCTGA	22	2R	-	16471561	16471626	gattTGGTTCGTCACAAGGGCAATTCTgcattttttaactagTATTGCACTTGAGACGGCCTGAtt	...(..(..((((.((((.(((((.(((...........))).))))).)))).))))..)..)..	61	-19.7	0.72963
miR-315-3p	CTTTCGAGCAATAATTGAAACC	22	JFBF01000100.1	+	130721	130853	taatgtgtttaaacctttgggtgtttgtataaTTTTGATTGTTGCTCAGAAAGCCctttatttgagcaggCTTTCGAGCAATAATTAAAACCaaacaaaacacccatatcttcaataagcaatacacgcaaaa	...(((((.((...((((((((((((((....(((((((((((((((.((((((((((.....)))..))))))))))))))))))))))....))))).))))))..........)))...)).)))))...	127	-44	1
miR-315-5p	TTTTGATTGTTGCTCAGAAAGCC	23	JFBF01000100.1	+	130721	130853	taatgtgtttaaacctttgggtgtttgtataaTTTTGATTGTTGCTCAGAAAGCCctttatttgagcaggCTTTCGAGCAATAATTAAAACCaaacaaaacacccatatcttcaataagcaatacacgcaaaa	...(((((.((...((((((((((((((....(((((((((((((((.((((((((((.....)))..))))))))))))))))))))))....))))).))))))..........)))...)).)))))...	127	-44	1
miR-316-3p	ACAGGAAAGGGAAAAAGGCGTA	22	3L	-	21661814	21661902	aaattctagtcgattTGTCTTTTTCCGCTTACTGGCGtttaattcaaacaacgacaggaaagggaaaaaggcgtatttactatgagttt	((((((((((..((..((((((((((.(((.(((.((((..........)))).)))..)))))))))))))..))..)))).))))))	89	-27.2	0.85
miR-316-5p	TGTCTTTTTCCGCTTACTGGC	21	JFBF01000065.1	-	1187328	1187418	tgcaattctggtagattTGTCTTTTTCCGCTTACTGTCgctttgtttgggacgacaggaaaggggaagagacgtattcacttagaattcga	((.(((((((((.((..(((((((((((.(((.((((((((.......)).))))))..))))))))))))))...))))).)))))))).	90	-32.9	0.84359
miR-317-3p	TGAACACAGCTGGTGGTATCC	21	JFBF01000004.1	+	3667822	3667925	tcttatgcatctactgcCGGGATACACCCTGTGCTCGCTtcgtaaatgttcgtaaccgagtcagTGAACACAGCTGGTGGTATCTcagtggtggttgcatgtgt	...((((((.((((..(.(((((((((((((((.((((((((...((....))...)))...))))).)))))..))).))))))).)..)))).))))))...	98	-40.6	0.780769
miR-317-5p	TGGGATACACCCTGTGCTCGCT	22	JFBF01000004.1	+	3667822	3667925	tcttatgcatctactgcCGGGATACACCCTGTGCTCGCTtcgtaaatgttcgtaaccgagtcagTGAACACAGCTGGTGGTATCTcagtggtggttgcatgtgt	...((((((.((((..(.(((((((((((((((.((((((((...((....))...)))...))))).)))))..))).))))))).)..)))).))))))...	98	-40.6	0.780769
miR-318-3p	TCACTGGGCTTTGTTTATCTC	21	JFBF01000147.1	-	463596	463697	tcagttttgatatatgagatataccaagttcagttttgttcaaatgattgttctgttgcctttcaTCACTGGGCTTTGTTTATCTCatagtattaaaatgtg	...((((((((((((((((((.((.(((..((((..((..(((..((....))..))).....))..))))..))).)).)))))))).))))))))))...	96	-30.1	0.940625
miR-375-3p	TTTGTTCGTTTGGCTTAAGTT	21	JFBF01000122.1	-	685315	685447	tctggatcatgtctgcgcctaagttgcgaattacttgagccaagtgaatagaaactgtcacaattgtttaaacaaaagTTTGTTCGTTTGGCTTAAGTTattttcaaacttaagtggcaacgacttggccaac	..(((.(((.((((((((.((((((..((((.(((((((((((..(((((((...(((.((....))....)))....)))))))..))))))))))).))))...)))))).))).))..))).))))))..	129	-41.7	0.817647
miR-927-3p	CAAAGCGTTTGGATTCTGAAAC	22	JFBF01000941.1	-	10456	10555	agaatccttgcaactcatTTTAGAATTCCTACGCTTTACCgtagaaattgttaatcggCAAAGCGTTTGGATTCTGAAACgagcggcagtcaagggtaaa	...((((((((..(((.(((((((((((..(((((((.(((...((....))...))).)))))))..))))))))))).)))..)))....)))))...	94	-37.2	0.907317
miR-927-5p	TTTAGAATTCCTACGCTTTACC	22	JFBF01000941.1	-	10456	10555	agaatccttgcaactcatTTTAGAATTCCTACGCTTTACCgtagaaattgttaatcggCAAAGCGTTTGGATTCTGAAACgagcggcagtcaagggtaaa	...((((((((..(((.(((((((((((..(((((((.(((...((....))...))).)))))))..))))))))))).)))..)))....)))))...	94	-37.2	0.907317
miR-929-3p	CTCCCTAACGGAGTCAGATTG	21	JFBF01000017.1	-	1951169	1951256	taccttttgtagttcAAATTGACTCTAGTAGGGAGTccttttaacgagcgaCTCCCTAACGGAGTCAGATTGatctctgcaaaggtcg	.(((.(((((((.((((..(((((((..((((((((((((.....))).)))))))))..)))))))..))))...))))))))))..	85	-41.3	1.05897
miR-929-5p	AAATTGACTCTAGTAGGGAGT	21	JFBF01000017.1	-	1951169	1951256	taccttttgtagttcAAATTGACTCTAGTAGGGAGTccttttaacgagcgaCTCCCTAACGGAGTCAGATTGatctctgcaaaggtcg	.(((.(((((((.((((..(((((((..((((((((((((.....))).)))))))))..)))))))..))))...))))))))))..	85	-41.3	1.05897
miR-932-3p	TGCAAGCGCTGCGGATTTGGCA	22	2L	+	6902062	6902152	ttggttttgaagtttTCAATTCCGTAGTGCATTGCAGtgtgtttcattatttacTGCAAGCGCTGCGGATTTGGCAactttgacgaccttc	..(((((..(((((..(((.((((((((((.((((((((............)))))))))))))))))).)))..)))))..).))))...	86	-42.7	1.12368
miR-932-5p	TCAATTCCGTAGTGCATTGCTA	22	2L	+	6902062	6902152	ttggttttgaagtttTCAATTCCGTAGTGCATTGCAGtgtgtttcattatttacTGCAAGCGCTGCGGATTTGGCAactttgacgaccttc	..(((((..(((((..(((.((((((((((.((((((((............)))))))))))))))))).)))..)))))..).))))...	86	-42.7	1.12368
miR-954-3p	TTCACATGCAACATCCCTTAC	21	4	+	646752	646838	tacaaacacaagatttTCTGGGTGTTGCGTTGTGTGTacctgtgtacaggcgtaTTCACATGCAACATCCCTTACatcttgcttgat	........((((((.....(((((((((((.(((((..((((....))))..))..)))))))))))))).....))))))......	73	-30.8	0.832432
miR-954-5p	TCTGGGTGTTGCGTTGTGTGTAC	23	4	+	646752	646838	tacaaacacaagatttTCTGGGTGTTGCGTTGTGTGTacctgtgtacaggcgtaTTCACATGCAACATCCCTTACatcttgcttgat	........((((((.....(((((((((((.(((((..((((....))))..))..)))))))))))))).....))))))......	73	-30.8	0.832432
miR-955-3p	CATTCAATTTCTGAACGGTAGT	22	3L	+	3299055	3299151	ggccagctaatcaactcCATCGTGCAGAGGTTTGAGTGTCctgtgttttgcctaatcgCATTCAATTTCTGAACGGTAGAgatggtacgcttagaaa	....(((..((((.(((.(((((.((((..(.(((((((..................))))))))..)))).))))).))).))))..)))......	87	-25.5	0.579545
miR-955-5p	CATCGTGCAGAGGTTTGAGTGTC	23	3L	+	3299055	3299151	ggccagctaatcaactcCATCGTGCAGAGGTTTGAGTGTCctgtgttttgcctaatcgCATTCAATTTCTGAACGGTAGAgatggtacgcttagaaa	....(((..((((.(((.(((((.((((..(.(((((((..................))))))))..)))).))))).))).))))..)))......	87	-25.5	0.579545
miR-956-3p	TTTCGAGACCACTCTAATCCATT	23	3L	-	11766831	11766978	gatcgttatcGTGTTTGGAATGGTCTCGTTAGCTaacggatgagcaagtgctcggctcactggcccaaatgcagtttgcccggagacgccggttaacccagcactgaaatgtgtagTTTCGAGACCACTCTAATCCATTgcagcattt	....(((...(((.(((((.((((((((..((((((((........((((((.((...((((((......((.....))..(....)))))))...)).))))))....))).))))).)))))))).)))))..)))...)))....	140	-45.8	0.618919
miR-956-5p	TGTTTGGAATGGTCTCGTTAGC	22	3L	-	11766831	11766978	gatcgttatcGTGTTTGGAATGGTCTCGTTAGCTaacggatgagcaagtgctcggctcactggcccaaatgcagtttgcccggagacgccggttaacccagcactgaaatgtgtagTTTCGAGACCACTCTAATCCATTgcagcattt	....(((...(((.(((((.((((((((..((((((((........((((((.((...((((((......((.....))..(....)))))))...)).))))))....))).))))).)))))))).)))))..)))...)))....	140	-45.8	0.618919
miR-958-3p	TGAGATTCTTCTATTCTACTTT	22	3L	-	22662389	22662480	ggcgtgtctatggcaAGTAGAATAGCAGGCTTATCACAtgtttaattcaatctgctgTGAGATTCTTCTATTCTACTTTcgacaacacccgt	((.((((...(((.(((((((((((.(((....(((((.((............)))))))...))).))))))))))))))...))))))..	90	-27.6	0.726316
miR-958-5p	AGTAGAATAGCAGGCTTATCACA	23	3L	-	22662389	22662480	ggcgtgtctatggcaAGTAGAATAGCAGGCTTATCACAtgtttaattcaatctgctgTGAGATTCTTCTATTCTACTTTcgacaacacccgt	((.((((...(((.(((((((((((.(((....(((((.((............)))))))...))).))))))))))))))...))))))..	90	-27.6	0.726316
miR-959-3p	TGTCATCGGGGGTATTATG	19	2L	+	5640940	5641037	ttaactttgttctatattcTTAGTACTCGGGTTGATAAAGaccttttcttcagggagcctTTGTCATCGGGGGTATTATGAAatatagtttaaagaaa	....(((((..((((((((.((((((((....((((((((.((((......))))...))))))))....)))))))).))).)))))..)))))...	91	-28.2	0.854545
miR-959-5p	TTAGTACTCGGGTTGATAAAGA	22	2L	+	5640940	5641037	ttaactttgttctatattcTTAGTACTCGGGTTGATAAAGaccttttcttcagggagcctTTGTCATCGGGGGTATTATGAAatatagtttaaagaaa	....(((((..((((((((.((((((((....((((((((.((((......))))...))))))))....)))))))).))).)))))..)))))...	91	-28.2	0.854545
miR-960-3p	TACGGTCTGGGACACTTTT	19	2L	+	5641063	5641155	gggttttgtaccacattcTGAGTATTCCAGATTGCATAGCtttgtgctactattgcTATACGGTCTGGGACACTTTTAacatggtatcaaatc	.(((((..(((((..((..((((.(((((((..(.(((((..((......))..))))).)..))))))).))))..))..)))))..)))))	92	-30.1	0.813514
miR-960-5p	TGAGTATTCCAGATTGCATAG	21	2L	+	5641063	5641155	gggttttgtaccacattcTGAGTATTCCAGATTGCATAGCtttgtgctactattgcTATACGGTCTGGGACACTTTTAacatggtatcaaatc	.(((((..(((((..((..((((.(((((((..(.(((((..((......))..))))).)..))))))).))))..))..)))))..)))))	92	-30.1	0.813514
miR-963-3p	ACATCTGTATATACCTTTGTTCT	23	2L	+	5641990	5642078	ttagtctaatctaaaACAAGGTAAATATCAGGTTGTTTCctgtattcgatcgaAACATCTGTATATACCTTTGTTccgattggacaaaa	...((((((((...(((((((((.(((.(((((.(((((............))))))))))))).)))).)))))..))))))))....	82	-27.1	0.934483
miR-963-5p	ACAAGGTAAATATCAGGTTGTTT	23	2L	+	5641990	5642078	ttagtctaatctaaaACAAGGTAAATATCAGGTTGTTTCctgtattcgatcgaAACATCTGTATATACCTTTGTTccgattggacaaaa	...((((((((...(((((((((.(((.(((((.(((((............))))))))))))).)))).)))))..))))))))....	82	-27.1	0.934483
miR-970-3p	TCATAAGACACACGCGGCTAT	21	JFBF01000172.1	-	303592	303719	tgggttgcacttgaaaataattatataatgaaatgttgtagctggcgtttgttttatttggtagcagtgattgaaactaTCATAAGACACACGCGGCTATtacatttttttgttatcaacgcaattgt	...(((((..((((.(((((.........(((((((..(((((.((((.((((((((.((((..(((...)))..))))..)))))))).)))))))))..))))))).))))).)))).)))))...	122	-33.8	0.804762
miR-981-3p	TTCGTTGTCGACGAAACCTGCA	22	JFBF01000278.1	+	154300	154392	aaatccatgctgaactCGGGTTTCGTAAGCAGCGGGCTgttaaactgttaaaacgagTTCGTTGTCGACGAAACCTGCAtatcgtgtggacaa	...((((..(.((...((((((((((..((((((..(((((..........))).))..))))))..))))))))))....)))..))))...	87	-37.6	0.874419
miR-981-5p	CGGGTTTCGTAAGCAGCGGGCT	22	JFBF01000278.1	+	154300	154392	aaatccatgctgaactCGGGTTTCGTAAGCAGCGGGCTgttaaactgttaaaacgagTTCGTTGTCGACGAAACCTGCAtatcgtgtggacaa	...((((..(.((...((((((((((..((((((..(((((..........))).))..))))))..))))))))))....)))..))))...	87	-37.6	0.874419
miR-982-3p	TACTTGATATTCATCCTTGAAC	22	X	-	4259839	4259931	cgaaatcatgttagaTCCTGGACAAATATGAAGTAAATtgtttttatgcatcaaTTACTTGATATTCATCCTTGAActaaatggttttagagc	.((((((((.((((.((..(((..(((((.((((((..(((......)))....)))))).)))))..)))..)).)))))))))))).....	87	-23.8	0.85
miR-982-5p	TCCTGGACAAATATGAAGTAAAT	23	X	-	4259839	4259931	cgaaatcatgttagaTCCTGGACAAATATGAAGTAAATtgtttttatgcatcaaTTACTTGATATTCATCCTTGAActaaatggttttagagc	.((((((((.((((.((..(((..(((((.((((((..(((......)))....)))))).)))))..)))..)).)))))))))))).....	87	-23.8	0.85
miR-983-3p	ATTAGGTAGTTACGCATTATCT	22	X	-	4262516	4262614	tatattgcaataattaaATAATACGTTTCGAACTAATGAttttcagttcattcATTAGGTAGTTACGCATTATCTagttgttgtaaacatt	....((((((((((((.(((((.(((......(((((((............)))))))......))).))))).)))))))))))).....	82	-23.2	1.0087
miR-983-5p	ATAATACGTTTCGAACTAATG	21	X	-	4262516	4262614	tatattgcaataattaaATAATACGTTTCGAACTAATGAttttcagttcattcATTAGGTAGTTACGCATTATCTagttgttgtaaacatt	....((((((((((((.(((((.(((......(((((((............)))))))......))).))))).)))))))))))).....	82	-23.2	1.0087
miR-984-5p	TGAGGTAAATACGGTTGGAATT	22	X	-	4262679	4262768	agaaacaaatttcatTGAGGTAAATACGGTTGGAATTTtgtcttttaactataaATCCAACCGAATTTGGCTCGgcgaaatttttcagtt	.(((..(((((((..((((..((((.((((((((.((..((......))...)).)))))))).))))..))))..))))))))))....	85	-25.1	0.865517
miR-985-3p	CAAATGTTCCAATGGTCGGGCA	22	X	-	16085287	16085372	tatataatagcactgCTGGCTCATTGGTACATTTCATaagtaccttatCAAATGTTCCAATGGTCGGGCAgagctattatttgtcc	...((((((((.((((((((.((((((.((((((.(((((...))))).)))))).))))))))).))))).))))))))......	77	-35.2	1.06667
miR-986-5p	TCTCGAATAGCGTTGTGACTGA	22	2R	+	4332487	4332586	cacacctgaaattacccaTCTCGAATAGCGTTGTGACTGAggtaactgcgcatcgaatctactcAGCGGCGAGGCTATTCAAGTAAggttattttgggcc	....((..((((.(((...((.(((((((.((((..(((((.......((...))......)))))..)))).))))))).))...))).))))..))..	94	-34.7	0.722917
miR-987-5p	TAAAGTAAATAGTCTGGATTGAT	23	JFBF01000144.1	+	237339	237434	atatgttaaactgtgctTAAAGTAAATAGTCTGGATTGATgagagttaataaggactcatcaacaggcatttacttcaatcgcagttcaaacaaaa	...((((.(((((((.((.((((((((.(((((..((((((((............))))))))))))))))))))).)).)))))))..))))...	90	-31.3	1.00968
miR-988-3p	CCCCTTGTTGCAAACCTCACG	21	JFBF01000016.1	-	2497642	2497712	tttgtgtGTGTGATTTGTAGCAAAGTGATTtgcatttgaaatCCCCTTGTTGCAAACCTCACGcatacgcg	...((((((((((((((((((((...(((((.......)))))...))))))))))..))))))))))...	65	-26.1	0.87
miR-988-5p	GTGTGATTTGTAGCAAAGTGATT	23	JFBF01000016.1	-	2497642	2497712	tttgtgtGTGTGATTTGTAGCAAAGTGATTtgcatttgaaatCCCCTTGTTGCAAACCTCACGcatacgcg	...((((((((((((((((((((...(((((.......)))))...))))))))))..))))))))))...	65	-26.1	0.87
miR-989-3p	TGTGATGTGACGTAGTGGAAC	21	2R	-	10032856	10033029	aaagattttgggaatcGGCCACTACCTTGCAGTCACGTGatgaaaagacacaggtgacactgatccggatttggtagttgacaaatcctccatgccgagattagtttcattttgcgtcttttgaattcgaatagttcaTGTGATGTGACGTAGTGGAACatacctgaaattaca	...(((((..((.((...(((((((.(..((.((((((((..(((((((.((..(((.((((((((((...(((..(((....)))...)))..))).))))))).)))..).).)))))))(....).......))))))))))..).)))))))...)).))..)))))...	168	-60.4	0.838889
miR-990-5p	ATTCACCGTTCTGAGTTGGC	20	2R	-	12782728	12782813	tctgctctgcgacATTCACCGTTCTGAGTTGGCCccaagtgcacgtggGCCAGCTTTCAGCTTCGGTGCCATttcaccccgagcac	..(((((...((.((.(((((..((((((((((((...........))))))))..))))...)))))..)).)).....))))).	83	-30.1	0.590196
miR-993-3p	GAAGCTCGTCTCTACAGGTATCT	23	JFBF01000177.1	+	21672	21778	ctcccgtgaccTACCCTGTAGTTCCGGGCTTTTgttgaaatagcaattcaaactaaatgcatttatagccaatcaGAAGCTCGTCTCTACAGGTATCTcacagggta	..(((((((..((.(((((((...(((((((((((((((((.(((.((......)).))))))).....))).))))))))))...)))))))))..)))).)))..	103	-35.7	0.759574
miR-993-5p	TACCCTGTAGTTCCGGGCTTTT	22	JFBF01000177.1	+	21672	21778	ctcccgtgaccTACCCTGTAGTTCCGGGCTTTTgttgaaatagcaattcaaactaaatgcatttatagccaatcaGAAGCTCGTCTCTACAGGTATCTcacagggta	..(((((((..((.(((((((...(((((((((((((((((.(((.((......)).))))))).....))).))))))))))...)))))))))..)))).)))..	103	-35.7	0.759574
miR-994-3p	TATCACAGTGGCTGTTTCTTAT	22	JFBF01000147.1	-	463817	463918	ttatatcgagttatcTAAGGAAATAGTAGCCGTGATTttattcaactcgaagtgtttgcaTATCACAGTTGCTGTTTCTTTTagatagctcttttgtaagca	(((((..(((((((((((((((((((((((.(((((........((.....))........))))).)))))))))))))).)))))))))...)))))...	99	-36.6	1.07647
miR-994-5p	TAAGGAAATAGTAGCCGTGATT	22	JFBF01000147.1	-	463817	463918	ttatatcgagttatcTAAGGAAATAGTAGCCGTGATTttattcaactcgaagtgtttgcaTATCACAGTTGCTGTTTCTTTTagatagctcttttgtaagca	(((((..(((((((((((((((((((((((.(((((........((.....))........))))).)))))))))))))).)))))))))...)))))...	99	-36.6	1.07647
miR-995-3p	TAGCACCACATGATTCGGCTT	21	JFBF01000041.1	+	1461866	1461959	gaagcagccatacaaggcccgtatcatgtggatgctgcgcttctatcaactattacacgTAGCACCACATGATTCGGCTTtgtcgggttgtgta	...((((((..((((((((...(((((((((.(((((((..................))))))))))))))))..))))))))..))))))...	88	-44.1	0.958696
miR-996-3p	TGACTAGATTTCATGCTCGT	20	JFBF01000218.1	-	41362	41454	ctctattttgtcGGCGAACATGGATCTAGTGCACGgtttattcataatcaagttcgTGACTAGATTTCATGCTCGTctattaagttgggtcaa	(((.((((....(((((.((((((((((((.(((((.................))))))))))))).)))).)))))....)))).)))....	89	-27.7	0.748649
miR-996-5p	GGCGAACATGGATCTAGTGCACG	23	JFBF01000218.1	-	41362	41454	ctctattttgtcGGCGAACATGGATCTAGTGCACGgtttattcataatcaagttcgTGACTAGATTTCATGCTCGTctattaagttgggtcaa	(((.((((....(((((.((((((((((((.(((((.................))))))))))))).)))).)))))....)))).)))....	89	-27.7	0.748649
miR-998-3p	TAGCACCATGAGATTCAGCTC	21	JFBF01000005.1	+	2326060	2326177	taaaaattcattttggaACTGAATTCTCGTGGTTCTGCAttgcataccatgacgaggtaaacgtattgtaattgaaattttgTAGCACCATGAGATTCAGCTCtagcgtgaatttcaa	...(((((((..(((((.(((((.(((((((((.((((((((((((((.......)))).......))))).........))))).)))))))))))))).)))))..)))))))...	112	-38.7	0.921429
miR-998-5p	ACTGAATTCTCGTGGGTCTGCA	22	JFBF01000005.1	+	2326060	2326177	taaaaattcattttggaACTGAATTCTCGTGGTTCTGCAttgcataccatgacgaggtaaacgtattgtaattgaaattttgTAGCACCATGAGATTCAGCTCtagcgtgaatttcaa	...(((((((..(((((.(((((.(((((((((.((((((((((((((.......)))).......))))).........))))).)))))))))))))).)))))..)))))))...	112	-38.7	0.921429
miR-999-3p	TGTTAACTGTAAGACTGTGTCT	22	JFBF01000069.1	-	768665	768760	aaattgtgctcaattactgggacatagtcatacagcaaatgttgtgttttgagccaaTGTTAACTGTAAGACTGTGTCTtagtgttgcgccagcat	...(((.((.(((.((((..(((((((((.(((((..((..(((.((.....)))))..))..))))).)))))))))..))))))).)))))...	90	-37.3	0.981579
miR-1000-5p	ATATTGTCCTGTCACAGCAGT	21	JFBF01000020.1	+	1908097	1908179	tgccagtgATATTGTCCTGTCACAGCAGTactgttcttctcgatatgatagcctactgctgggccggggcattaacattgtct	...(((((.((.(((((((((.(((((((((((((...........)))))..))))))))))).)))))).)).)))))...	77	-30	0.75
miR-1014-3p	TAAAATTCATTTTCATTTGCA	21	3R	-	27579246	27579313	gTATAATGGAAATAGATTTTAATcgcaggcgcgtcagtggttgaattAAAATTCATTTTCATTTGCAG	(((.(((((((((..((((((((..((..(((....)))..)).))))))))..))))))))))))..	66	-18.1	0.786957
miR-1014-5p	GTATAATGGAAATAGATTTTAAT	23	3R	-	27579246	27579313	gTATAATGGAAATAGATTTTAATcgcaggcgcgtcagtggttgaattAAAATTCATTTTCATTTGCAG	(((.(((((((((..((((((((..((..(((....)))..)).))))))))..))))))))))))..	66	-18.1	0.786957

## Sheet: 5 hpo
miR_name	miR_seq	length	genome ID	strand	start	end	pre-miRNA_seq	Secondary Structure(SS)	hairpin Len	Free energy(dG)	MFEI
miR-1-3p	TGGAATGTAAAGAAGTATGGAG	22	JFBF01001330.1	-	2402	2472	ttagttccattcttccttgcattcgatagtactgaaaatatcataTGGAATGTAAAGAAGTATGGAGcaag	...(((((((.((((.((((((((.(((....(((.....)))))).)))))))).)))).)))))))...	65	-25.8	1.075
miR-2a-3p	TCACAGCCAGCTTTGATGAGCT	22	JFBF01000002.1	-	2204158	2204229	atctaagCCTCATCAAGTGGTTGTGATAtggattctcaacgcataTCACAGCCAGCTTTGATGAGCTaggat	(((..((.((((((((((((((((((((((...........)))))))))))))..)))))))))))..)))	72	-32	1.03226
miR-2a-5p	CCTCATCAAGTGGTTGTGATA	21	JFBF01000002.1	-	2204158	2204229	atctaagCCTCATCAAGTGGTTGTGATAtggattctcaacgcataTCACAGCCAGCTTTGATGAGCTaggat	(((..((.((((((((((((((((((((((...........)))))))))))))..)))))))))))..)))	72	-32	1.03226
miR-2b-3p	TATCACAGCCAGCTTTGAGGAG	22	JFBF01000022.1	-	1637349	1637438	gttgaagttgtgtcaTTCTTCAAAGCGGTTGTGAAATgtttcatttaaaatcaTATCACAGCCAGCTTTGAGGAGcgatacgattttgtc	...(((((((((((..((((((((((((((((((.((((((......))).))).)))))))).))))))))))..)))))))))))...	84	-40.5	1.19118
miR-2b-5p	TTCTTCAAAGCGGTTGTGAAAT	22	JFBF01000022.1	-	1637349	1637438	gttgaagttgtgtcaTTCTTCAAAGCGGTTGTGAAATgtttcatttaaaatcaTATCACAGCCAGCTTTGAGGAGcgatacgattttgtc	...(((((((((((..((((((((((((((((((.((((((......))).))).)))))))).))))))))))..)))))))))))...	84	-40.5	1.19118
miR-2c-3p	TCACAGCCAGCTTTGATGAGCA	22	JFBF01000020.1	+	1019339	1019446	gtgtgtgctggcactttcaatgTCATCAAAAAGGGCTGTTGtagatattctgtaactgagaagtaTCACAGCCAGCTTTGATGAGCAttgcaattaaaccgcataaga	...(((((.((....(((((((((((((((...((((((....((((((((.......)).))))))))))))...)))))))).))))).)).....)))))))...	102	-32.9	0.747727
miR-5-3p	TATCACAGTGATTTTCCTTGT	21	2R	-	15548663	15548731	gctaAAAGGAACGATCGTTGTGATATGagttgtttcctaacaTATCACAGTGATTTTCCTTTATAacgc	....(((((((.((((..(((((((((.............)))))))))..))))))))))).......	58	-21.9	0.876
miR-5-5p	AAAGGAACGTTCGTTGTGATAT	22	2R	-	15548663	15548731	gctaAAAGGAACGATCGTTGTGATATGagttgtttcctaacaTATCACAGTGATTTTCCTTTATAacgc	....(((((((.((((..(((((((((.............)))))))))..))))))))))).......	58	-21.9	0.876
miR-6-3p	CATCACAGTGGCTGTTCTTT	20	JFBF01000054.1	-	203037	203103	cagggaacagttgctgcgttgtatttgctttattttatagataCATCACAGTGGCTGTTCTTTatat	...((((((((..(((...((((((((..........))))))))...)))..))))))))......	58	-24.2	1.00833
miR-7-3p	CAATAAATCCCTTGTCTTCTTA	22	JFBF01000368.1	-	139308	139398	taagatacattttgcaTGGAAGACTAGTGATTTTGTTGTTttgtttcacgagtaaCAATAAATCCCTTGTCTTCTTAcaaagtgtattgac	...(((((((((((...(((((((.((.(((((.(((((((((.....)))..))))))))))).)).)))))))..)))))))))))...	85	-29.6	1.02069
miR-7-5p	TGGAAGACTAGTGATTTTGTTGTT	24	JFBF01000368.1	-	139308	139398	taagatacattttgcaTGGAAGACTAGTGATTTTGTTGTTttgtttcacgagtaaCAATAAATCCCTTGTCTTCTTAcaaagtgtattgac	...(((((((((((...(((((((.((.(((((.(((((((((.....)))..))))))))))).)).)))))))..)))))))))))...	85	-29.6	1.02069
let-7-5p	TGAGGTAGTAGGTTGTATAGT	21	JFBF01000010.1	+	2862308	2862383	tctggcaaatTGAGGTAGTAGGTTGTATAGTagtattaacggcatgCTATACAACGTGCTAGCTTTCTttgcttga	((..(((((..(((.(((((.(((((((((((((.......)).))))))))))).))))).)))..)))))..))	76	-32.6	1.08667
miR-8-3p	TAATACTGTCAGGTAAAGATGTC	23	JFBF01000093.1	-	156302	156390	aaggacgtctgttcaCATCTTACCGGGCAGCATTAGAtttttcaaatacatttcTAATACTGTCAGGTAAAGATGTCgtccgagtcctt	((((((.((.....((((((((((.(((((.((((((...............)))))).))))).))).))))))).....))))))))	89	-30.4	0.844444
miR-8-5p	CATCTTACCGGGCAGCATTAGA	22	JFBF01000093.1	-	156302	156390	aaggacgtctgttcaCATCTTACCGGGCAGCATTAGAtttttcaaatacatttcTAATACTGTCAGGTAAAGATGTCgtccgagtcctt	((((((.((.....((((((((((.(((((.((((((...............)))))).))))).))).))))))).....))))))))	89	-30.4	0.844444
miR-9a-3p	TAAAGCTAGCTTACCGAAGTTA	22	3L	+	19558231	19558308	gctatgttgTCTTTGGTTATCTAGCTGTATGAgtgataaataacgtcaTAAAGCTAGCTTACCGAAGTTAatattagc	((((((((..(((((((...((((((.(((((((........)).))))).))))))...)))))))..))))).)))	78	-27.7	1.02593
miR-9a-5p	TCTTTGGTTATCTAGCTGTATGA	23	3L	+	19558231	19558308	gctatgttgTCTTTGGTTATCTAGCTGTATGAgtgataaataacgtcaTAAAGCTAGCTTACCGAAGTTAatattagc	((((((((..(((((((...((((((.(((((((........)).))))).))))))...)))))))..))))).)))	78	-27.7	1.02593
miR-9b-3p	TAGAGCTTTATTACCAAAAACC	22	JFBF01000027.1	-	1320107	1320198	tgcatattatttgtTCTTTGGTGATTTTAGCTGTATggtgggcgtactagaaatccaTAGAGCTTTATTACCAAAAACCaaatgatttttgc	.(((.((((((((...(((((((((...((((.((((((((.....))).....))))).))))..)))))))))...))))))))...)))	91	-28.8	0.929032
miR-9b-5p	TCTTTGGTGATTTTAGCTGTAT	22	JFBF01000027.1	-	1320107	1320198	tgcatattatttgtTCTTTGGTGATTTTAGCTGTATggtgggcgtactagaaatccaTAGAGCTTTATTACCAAAAACCaaatgatttttgc	.(((.((((((((...(((((((((...((((.((((((((.....))).....))))).))))..)))))))))...))))))))...)))	91	-28.8	0.929032
miR-9c-5p	TCTTTGGTATTCTAGCTGTAG	21	JFBF01000027.1	-	1324087	1324172	atttttgctgtgTCTTTGGTATTCTAGCTGTAGattcttaaatatgctatcatcTAAAGCTTTTATACCAAAGCTccagcttaaat	((((..((((...(((((((((...((((.(((((................))))).))))...)))))))))...))))..))))	86	-25.5	0.944444
miR-10-3p	CAAATTCGGTTCTAGAGAGGTTT	23	JFBF01000063.1	+	1439490	1439566	tctacatccACCCTGTAGATCCGAATTTGTTttgatgtttgtggtgaCAAATTCGGTTCTAGAGAGGTTTgtgtggt	.((((((..(((((.((((.(((((((((((..............))))))))))).)))).)).)))..)))))).	75	-30.7	0.959375
miR-10-5p	ACCCTGTAGATCCGAATTTGTT	22	JFBF01000063.1	+	1439490	1439566	tctacatccACCCTGTAGATCCGAATTTGTTttgatgtttgtggtgaCAAATTCGGTTCTAGAGAGGTTTgtgtggt	.((((((..(((((.((((.(((((((((((..............))))))))))).)))).)).)))..)))))).	75	-30.7	0.959375
miR-11-3p	CATCACAGTCTGAGTTCTTGC	21	JFBF01000005.1	+	2323676	2323748	tgacGGGAGCTCTGGCTGTGATTTGCgtttcacaatcaaatttcatttcgCATCACAGTCTGAGTTCTTGCtg	...(..((((((.((((((((..((((.....................)))))))))))).))))))..)...	67	-26.5	0.80303
miR-11-5p	CAAGAACTTTCTCTGTGACCCG	22	3R	-	17448219	17448293	gcacttaacaagaactttttctgtgacctgcgtgaattcctatatgcaaaccgCATCACAGTCTGAGTTCTTGCttagcgc	((.((...(((((((((...((((((..((((...................))))))))))...)))))))))...)).))	81	-25.4	0.705556
miR-12-5p	TGAGTATTACATCAGGTACTGGT	23	JFBF01000073.1	+	1266962	1267060	agtgcgttcgtccggtTGAGTATTACATCAGGTACTGGTgtgctatcgcttgttaaatctaccagtacttatgtcatactgtcccggatgccacgccca	...((((.(((((((...(((((.((((.(((((((((((...................))))))))))))))).)))))...)))))))..))))...	93	-37.4	0.779167
miR-13a-3p	TATCACAGCCATTTTGATGAGTT	23	JFBF01000020.1	+	1021471	1021565	gcagattcttgcgcaactcttcaagatgttgtgaaatgttttcaagcaactctattcaTATCACAGCCATTTTGATGAGTTtcgtttgaattata	...(((((..(((.(((((.((((((((((((((.(((..................))).)))))).)))))))).))))).)))..)))))...	89	-30.7	0.930303
miR-13b-3p	TATCACAGCCATTTTGACGAGTT	23	JFBF01000020.1	+	1021889	1021957	catttcgttaaaatgtttgtgtttatgtcgccatttgcatactcaTATCACAGCCATTTTGACGAGTTt	...((((((((((((..((((..((((..((.....)).....)))).))))..))))))))))))...	63	-20.1	0.8375
miR-14-3p	TCAGTCTTTTTCTCTCTCCTAT	22	JFBF01000236.1	-	279256	279393	tgttttcggagtaaacgttctgcaacctatgtgggagcgagatagggacttgctgtcatttgaaaaacttttacaaccagTCAGTCTTTTTCTCTCTCCTATagaaattgcgggcgtatcaacatgtccgaaacatat	((.(((((((((..(((.(((((((....((((((((.((((.(..((((..(((......(((....)))......)))..))))..).)))).))))))))....))))))))))....))...)))))))))...	135	-45.2	0.792982
miR-14-5p	GGGAGCGAGACGGGGACTCACT	22	2R	+	5441267	5441329	tgtGGGAGCGAGACGGGGACTCACTgtgcttattaaatagTCAGTCTTTTTCTCTCTCCTATa	((((((((.((((...(((((.(((((.........))))).)))))...)))).))))))))	63	-25.1	0.896429
miR-31a-5p	TGGCAAGATGTCGGCATAGCTGA	23	JFBF01000025.1	+	1708080	1708182	tctgttgatcagtTGGCAAGATGTCGGCATAGCTGAagttaggcttcgtgcgccattctctatgaaagcggctatgcctcatctagtcaattatttcaacggt	.(((((((..(((((((.(((((..((((((((((......(((.......))).(((.....)))..)))))))))).))))).)))))))...))))))).	101	-43.5	0.925532
miR-31b-5p	TGGCAAGATGTCGGCATAGCTGA	23	JFBF01000073.1	+	639392	639499	taggcaattgctgaactTGGCAAGATGTCGGAATAGCTGAatgtatccttatgaaggaagttcaaaaccacggctatgcctcatctagtcaattgctgcgattgtagg	...((((((((.....(((((.(((((..((.(((((((......(((((...))))).(((...)))..))))))).)).))))).))))).....))))))))...	102	-33.3	0.708511
miR-33-5p	TTGCATTGTAGTCGCATTGT	20	JFBF01000286.1	+	72318	72383	atTTGCATTGTAGTCGCCTTGTtgactttataagtttagcgacaacacaagtgattatctgcgtat	...((((..((((((((..(((((...(((......)))...)))))...)))))))).))))...	60	-13.7	0.570833
miR-34-3p	CAGCCACTATCTTCACTGCCGCC	23	JFBF01000004.1	+	3720580	3720663	ggctaagcgcttTGGCAGTGTGGTTAGCTGGTTgtgtcgcttacttcattgaattcaCAGCCACTATCTTCACTGCCGCCgcga	.......(((..((((((((..(.(((.((((((((....(((......)))...))))))))))).)..))))))))..))).	76	-33	0.75
miR-34-5p	TGGCAGTGTGGTTAGCTGGTT	21	JFBF01000004.1	+	3720580	3720663	ggctaagcgcttTGGCAGTGTGGTTAGCTGGTTgtgtcgcttacttcattgaattcaCAGCCACTATCTTCACTGCCGCCgcga	.......(((..((((((((..(.(((.((((((((....(((......)))...))))))))))).)..))))))))..))).	76	-33	0.75
miR-79-3p	ATAAAGCTAGATTACCAAAGC	21	JFBF01000027.1	-	1321247	1321315	tcgCTTTGGCGCTTTAGCTGTAtgatagatttgactacttcATAAAGCTAGATTACCAAAGCattgaag	..(((((((...(((((((.((((((((......)))..))))).)))))))...))))))).......	60	-23	0.884615
miR-87-3p	TTGAGCAAAATTTCAGGTGTGT	22	JFBF01000447.1	-	75690	75771	tttcatTCGCGCCTGTATCTTGCTGAACcgtatctttgctttcttccggTTGAGCAAAATTTCAGGTGTGTgagaaatttgt	(((((..((((((((.((.(((((.(((((................))))).))))).))..))))))))))))).......	75	-27.8	0.817647
miR-87-5p	TCGCGCCTGTATCTTGCTGAAC	22	JFBF01000447.1	-	75690	75771	tttcatTCGCGCCTGTATCTTGCTGAACcgtatctttgctttcttccggTTGAGCAAAATTTCAGGTGTGTgagaaatttgt	(((((..((((((((.((.(((((.(((((................))))).))))).))..))))))))))))).......	75	-27.8	0.817647
miR-92b-3p	AATTGCACTAGTCCCGGCCTGC	22	JFBF01000012.1	-	2827282	2827354	tgcgtAGGTCGTGCCTGGTGCTTAATTtgtttttgttattgtgtctcaAATTGCACTAGTCCCGGCCTGCaga	...((((((((...(((((((..((((((.................)))))))))))))...))))))))...	67	-24.9	0.732353
miR-100-5p	AACCCGTAAATCCGAACTTGTG	22	JFBF01000010.1	+	2862103	2862188	ccattaacagaAACCCGTAAATCCGAACTTGTGctgttgtttgtgttgCAAGACCGGCATTATGGGAGTCtgtcaatgtaaacaac	.((((.(((((..(((((((..(((..(((((((........))...)))))..)))..)))))))..))))).))))........	77	-27.2	0.735135
miR-124-3p	TAAGGCACGCGGTGAATGCC	20	JFBF01000080.1	-	6511	6592	tacgtttttctcctGGTATCCACTGTAGGCCTATATGttatttggtcaTAAGGCACGCGGTGAATGCCaagagcgaacgaaa	..(((((..(((.((((((.((((((..((((.((((.........))))))))..)))))).)))))).))).)))))...	77	-32	0.864865
miR-124-5p	GGTATCCACTGTAGGCCTATATG	23	JFBF01000080.1	-	6511	6592	tacgtttttctcctGGTATCCACTGTAGGCCTATATGttatttggtcaTAAGGCACGCGGTGAATGCCaagagcgaacgaaa	..(((((..(((.((((((.((((((..((((.((((.........))))))))..)))))).)))))).))).)))))...	77	-32	0.864865
miR-125-3p	ACAAGTTTTGATCTCCGGTAT	21	JFBF01000010.1	+	2862646	2862738	tgtttgtatggctgatTCCCTGAGACCCTAACTTGTGActtttaacatcagtttcACAAGTTTTGATCTCCGGTATtggccgcaaacttgctg	.((((((..(((..((..((.((((....(((((((((.....(((....))))))))))))....)))).)).))..)))))))))......	86	-31	0.775
miR-125-5p	TCCCTGAGACCCTAACTTGTGA	22	JFBF01000010.1	+	2862646	2862738	tgtttgtatggctgatTCCCTGAGACCCTAACTTGTGActtttaacatcagtttcACAAGTTTTGATCTCCGGTATtggccgcaaacttgctg	.((((((..(((..((..((.((((....(((((((((.....(((....))))))))))))....)))).)).))..)))))))))......	86	-31	0.775
miR-137-3p	TTATTGCTTGAGAATACGCGT	21	JFBF01000025.1	-	1174572	1174696	tgcgtcaaaggttatgaaacttgaacggccacgcgtattcttgggttactaacacgctgtttatgttgTTATTGCTTGAGAATACACGTagttaacaagtcttcgtccacacaccttttgacagt	...(((((((((.((((((((((....((.(((.(((((((..(((...(((((.((.......)))))))..)))..))))))).))).))...))))).)))))......)))))).)))...	119	-37.8	0.726923
miR-184-3p	TGGACGGAGAACTGATAAGGGC	22	JFBF01000128.1	+	433641	433725	ccggtgcattcgtacCCTTATCATTCTTTCGCCCCGTgtgtgcattgtcgacTGGACGGAGAACTGATAAGGGCtcgtatcacca	..((((.((.((..((((((((((((((.((.((.((.((........)))).)).))))))).)))))))))..)).)))))).	82	-30.2	0.671111
miR-184-5p	CCTTATCATTCTCTCGCCCCGT	22	JFBF01000128.1	+	433641	433725	ccggtgcattcgtacCCTTATCATTCTTTCGCCCCGTgtgtgcattgtcgacTGGACGGAGAACTGATAAGGGCtcgtatcacca	..((((.((.((..((((((((((((((.((.((.((.((........)))).)).))))))).)))))))))..)).)))))).	82	-30.2	0.671111
miR-190-5p	AGATATGTTTGATATTCTTGGTTG	24	JFBF01000086.1	-	882745	882840	cgctaatagttccagtcAGATATGTTTGATATTCTTGGTTGttacatttaaaggttcacccaggaatcaaacatattattactgcgattattaata	...(((((((..((((..((((((((((((..((((((.((..((........)).)).))))))))))))))))))...))))..)))))))...	90	-29.9	0.996667
miR-193-5p	TTGGGATTTTTTAGATCAGCAG	22	JFBF01000072.1	-	185558	185673	ttatgctttcattatggTTGGGATTTTTTAGATCAGCAGttaaatatttacggtttagactgagtttaaacaaacattcTACTGGCCTACTAAGTCCCAACatagttacagcaaat	...((((...(((((.((((((((((..(((..(((.((.............((((((((...)))))))).......)).)))..)))..)))))))))))))))...))))...	110	-32.1	0.844737
miR-210-3p	CTTGTGCGTGTGACAGCGGCT	21	JFBF01000084.1	-	612915	612995	ggtacttattgcagctgctggccactgcacaagattagattatgactCTTGTGCGTGTGACAGCGGCTattgtgagagacc	(((.(((((...((((((((..(((((((((((((((.....))).))))))))).))).))))))))...)))))..)))	81	-36.5	0.9125
miR-219-5p	TGATTGTCCAAACGCAATTCTCG	23	JFBF01000126.1	-	423692	423769	tagctcTGATTGTCCAAACGCAATTCTTGatcgatttaaaatatttcaagggttgtgactggacatcgtggctcgaaa	.(((..(((.((((((..(((((..(((((...............)))))..)))))..)))))))))..))).....	72	-28.4	0.916129
miR-252-5p	CTAAGTACTAGTGCCGCAGGAG	22	JFBF01000214.1	+	97404	97509	tttcgctaatatcgcttttCTAAGTACTAGTGCCGCAGGAGatagttcaaacgacacgtagtagacccctgctgccccagtgcttatcaaagcgtgcctagtgtca	...(((((....((((((..((((((((...((.(((((.((....))..(((...)))........))))).))...))))))))..))))))....)))))...	100	-32.1	0.629412
miR-263a-3p	CGTGATCTCTTAGTGGCATCTA	22	JFBF01000022.1	-	329536	329624	atcccggcacagttAATGGCACTGGAAGAATTCACGGgattttttatatataattccCGTGATCTCTTAGTGGCATCTAtggtgtcggg	..((((((((..(..(((.(((((..(((..((((((((...............)))))))))))..))))).)))..)..))))))))	87	-40.3	1.03333
miR-263a-5p	AATGGCACTGGAAGAATTCACGG	23	JFBF01000022.1	-	329536	329624	atcccggcacagttAATGGCACTGGAAGAATTCACGGgattttttatatataattccCGTGATCTCTTAGTGGCATCTAtggtgtcggg	..((((((((..(..(((.(((((..(((..((((((((...............)))))))))))..))))).)))..)..))))))))	87	-40.3	1.03333
miR-274-5p	TTTGTGACCGACACTAACGGGT	22	JFBF01000088.1	+	681694	681736	tattctgttacagtttcatTTTGTGACCGACACTAACGGGTaa	...(((((((..(((((((...))))..)))..)))))))...	37	-42.7	0.993
miR-275-3p	TCAGGTACCTGAAGTAGCGCGCG	23	JFBF01003687.1	-	2731	2815	caagtactttgCGCGCTAATCAGTGACCGGGGCTgggttgttatctaaggcagTCAGGTACCTGAAGTAGCGCGCGaagtgcctg	((.(((((((((((((((.((((..(((..(((((..(((.....)))..))))).)))..))))..))))))))))))))).))	85	-42.2	0.897872
miR-275-5p	CGCGCTAATCAGTGACCGGGGCT	23	JFBF01003687.1	-	2731	2815	caagtactttgCGCGCTAATCAGTGACCGGGGCTgggttgttatctaaggcagTCAGGTACCTGAAGTAGCGCGCGaagtgcctg	((.(((((((((((((((.((((..(((..(((((..(((.....)))..))))).)))..))))..))))))))))))))).))	85	-42.2	0.897872
miR-276a-3p	TAGGAACTTCATACCGTGCTCT	22	JFBF01000015.1	+	288546	288624	cctggtttttgccatcAGCGAGGTATAGAGTTCCTACGttgtatttagaattgTAGGAACTTCATACCGTGCTCTtgga	...........(((..(((..(((((..((((((((((.............))))))))))..)))))..)))..))).	67	-29.7	0.873529
miR-276a-5p	AGCGAGGTATAGAGTTCCTACG	22	JFBF01000015.1	+	288546	288624	cctggtttttgccatcAGCGAGGTATAGAGTTCCTACGttgtatttagaattgTAGGAACTTCATACCGTGCTCTtgga	...........(((..(((..(((((..((((((((((.............))))))))))..)))))..)))..))).	67	-29.7	0.873529
miR-276b-3p	TAGGAACTTAATACCGTGCTCT	22	JFBF01000015.1	+	91725	91798	aagccatcagcgaggtatagagttcctacgtgactttaaagaattgTAGGAACTTAATACCGTGCTCTtggagg	...(((..(((..(((((..((((((((((...((....))...))))))))))..)))))..)))..)))...	68	-29.2	0.9125
miR-277-3p	TAAATGCACTATCTGGTA	18	JFBF01000049.1	+	1399882	1399952	ccaaggtttcctagaagcagacaagggatccgacgagcttatgatTAAATTCACTATCTGGTAaacctagc	...((((((.((((((((......((...)).....)))..(((......)))...))))).))))))...	65	-12.6	0.406452
miR-278-3p	TCGGTGGGACTTTCGTCCGTTT	22	JFBF01000380.1	-	13294	13383	gatggttcagtgcgaccggatgagggtcctcaacgaccgttttcattaatatgcgggTCGGTGGGACTTTCGTCCGTTTgtaagaccata	.((((((...(((((.(((((((..((((.((.(((((((............)).))))).))))))..))))))).))))).)))))).	88	-40.9	0.88913
miR-281-3p	TGTCATGGAATTGCTCTCTTT	21	JFBF01000183.1	+	324182	324252	aaaatgAAGAGAGCTATCCATCGACAGTCaagtattataatatacTGTCATGGAATTGCTCTTTTTgtata	...(..((((((((..(((((.((((((...((((....)))))))))))))))...))))))))..)...	65	-26	1.18182
miR-281-5p	AAGAGAGCTATCCGTCGACAGTC	23	JFBF01000183.1	+	324182	324252	aaaatgAAGAGAGCTATCCATCGACAGTCaagtattataatatacTGTCATGGAATTGCTCTTTTTgtata	...(..((((((((..(((((.((((((...((((....)))))))))))))))...))))))))..)...	65	-26	1.18182
miR-282-3p	ACATAGCCTATAAGAGGTTAGG	22	JFBF01000001.1	-	5403997	5404092	aattcttggactgaatcTAGCCTCTACTAGGCTTTGTCTgtgtgagtttaaagaatatcagACATAGCCTAAAAGAGGTTAGGtgaaacaggaaca	..((((((......(((((((((((..((((((.(((((((((...........))).)))))).))))))..)))))))))))....))))))..	92	-40.1	1.08378
miR-282-5p	TAGCCTCTACTAGGCTTTGTCT	22	JFBF01000001.1	-	5403997	5404092	aattcttggactgaatcTAGCCTCTACTAGGCTTTGTCTgtgtgagtttaaagaatatcagACATAGCCTAAAAGAGGTTAGGtgaaacaggaaca	..((((((......(((((((((((..((((((.(((((((((...........))).)))))).))))))..)))))))))))....))))))..	92	-40.1	1.08378
miR-283-5p	AAATATCAGCTGGTAATTCTG	21	JFBF01000073.1	+	1264457	1264575	ccacgctgattgattcttaaaggtAAATATCAGCTGGTAATTCTGggattttatcaattttcaaacacTCGGAATTTCAGTTGGTATACActtttacgaattctatgtagtcatcgcaa	...((.((((((((((.(((((((..(((((((((((.(((((((((....................))))))))))))))))))))..))))))).)))))......))))).))...	113	-33.3	0.812195
miR-284-3p	GTCAGCAACTTGATTCCAGCA	21	JFBF01000001.1	-	1043699	1043812	gaggtttgcgttgcaattCCTGGAATTAAGTTGACTGGGTAGCcatcaaagcacggcttgcaaatcgctttataaGTCAGCAACTTGATTCCAGCAaatgcgatgccaaacgca	...((((((((((((.((.((((((((((((((.((((..((((..........)))).((.....))........)))))))))))))))))).)).)))))))).))))...	108	-44.2	0.85
miR-284-5p	CCTGGAATTAAGTTGACTGTGTAGC	25	JFBF01000001.1	-	1043699	1043812	gaggtttgcgttgcaattCCTGGAATTAAGTTGACTGGGTAGCcatcaaagcacggcttgcaaatcgctttataaGTCAGCAACTTGATTCCAGCAaatgcgatgccaaacgca	...((((((((((((.((.((((((((((((((.((((..((((..........)))).((.....))........)))))))))))))))))).)).)))))))).))))...	108	-44.2	0.85
miR-285-3p	CTAGCACCATTTGAAATCAGTGTT	24	3L	-	11939193	11939291	tcgaatcgaagaACTGAGATCGATTGGTGCATAGAtatcaggagaacccactcaatttaactcTAGCACCATTCGAAATCAGTGCttttgataagaaac	((..(((((((.(((((..((((.((((((.((((......(((......)))........)))))))))).))))..)))))..)))))))..))...	96	-34.5	0.884615
miR-285-5p	ACTGAGATCGATTGGTGCATAG	22	3L	-	11939193	11939291	tcgaatcgaagaACTGAGATCGATTGGTGCATAGAtatcaggagaacccactcaatttaactcTAGCACCATTCGAAATCAGTGCttttgataagaaac	((..(((((((.(((((..((((.((((((.((((......(((......)))........)))))))))).))))..)))))..)))))))..))...	96	-34.5	0.884615
miR-286-3p	TGACTAGACCGAACACTCGTGCT	23	JFBF01000054.1	-	204881	204983	tgatgattttaaaattaaacagCGATTGTCGGCCTAGTCGCTtattatagtataaaagtctagTGACTAGACCGAACACTCGTGCTataattttaaaacaaat	...((.(((((((((((....((((.((((((.(((((((((...................))))))))).))).))).))))....)))))))))))))...	97	-31.7	0.960606
miR-304-5p	TAATCTCAATTTGTAACTGTGA	22	JFBF01000073.1	+	1266526	1266649	cgtgcctagtgtccaatgcaaaattggtTAATCTCAATTTGTAACTGTGAgcgaattcgatatgctgaactcacgttgcatatggagattgcccgaggttgcatccgtttctacattttgtttt	...((..(((((...((((((..((((..((((((....((((((.(((((....((((......)))))))))))))))....))))))..))))..))))))........)))))..))...	118	-35.5	0.696078
miR-305-3p	CGGCACATGTTGAAGTACACTCA	23	JFBF01003687.1	-	2581	2652	catgtctATTGTACTTCATCAGGTGCTCtggtgttcgggttaccCGGCACATGTTGAAGTACATTCAatatg	(((((....(((((((((.((.(((((..((((.......)))).))))).)).)))))))))....)))))	72	-26.4	0.825
miR-305-5p	ATTGTACTTCATCAGGTGCTC	21	JFBF01003687.1	-	2581	2652	catgtctATTGTACTTCATCAGGTGCTCtggtgttcgggttaccCGGCACATGTTGAAGTACATTCAatatg	(((((....(((((((((.((.(((((..((((.......)))).))))).)).)))))))))....)))))	72	-26.4	0.825
miR-306-5p	CCAGGTACTTAGTGACTCTC	20	JFBF01000027.1	-	1321840	1321903	CCAGGTACTTAGTGACTCTCaagtaggcattgccatttaacgctgagggttactttgtgcctaa	..((((((..(((((((((((.((.(((...))).....))..)))))))))))..))))))..	60	-27.2	0.937931
miR-307a-3p	TCACAACCTCCTTGAGTGAGC	21	JFBF01000245.1	-	68426	68508	tgtcttgctttgACTCACTCAACCTGGGTGTGATgtttttgattcggtatccaTCACAACCTCCTTGAGTGAGCgatagcagg	...(((((((((.(((((((((...((.(((((((.....(((.....)))))))))).))...)))))))))))).))))))	80	-33	0.846154
miR-308-3p	TATCACAGGATTATACTG	18	JFBF01000075.1	+	955974	956061	taatgattatgcggcaCGCAGTATATTTTTGTGTTATGtgtacttaacaatcaTATCACAGGATTATACTGtgagcagcgtatcactt	...(((.(((((.((.(((((((((.(..((((.(((((((.....)))..)))).))))..).))))))))).)).))))))))...	82	-32.1	1.03548
miR-308-5p	CGCAGTATATTTTTGTGTTATG	22	JFBF01000075.1	+	955974	956061	taatgattatgcggcaCGCAGTATATTTTTGTGTTATGtgtacttaacaatcaTATCACAGGATTATACTGtgagcagcgtatcactt	...(((.(((((.((.(((((((((.(..((((.(((((((.....)))..)))).))))..).))))))))).)).))))))))...	82	-32.1	1.03548
miR-309-3p	TCACTGGGTAAAGTTTGTCCT	21	JFBF01000054.1	-	205208	205296	caatattatacggcaaactatattcagctgtggtgtcaactcctgtacaattttctgcaTCACTGGGTAAAGTTTGTCCTataatgcca	...(((((((.((((((((.((..((...(((((((....................)))))))))..)).)))))))).)))))))...	83	-23.6	0.694118
miR-312-3p	TATTGCACTTGAGACGGCCTGA	22	2R	-	16471561	16471626	gattTGGTTCGTCACAAGGGCAATTCTgcattttttaactagTATTGCACTTGAGACGGCCTGAtt	...(..(..((((.((((.(((((.(((...........))).))))).)))).))))..)..)..	61	-19.7	0.72963
miR-315-3p	CTTTCGAGCAATAATTGAAACC	22	JFBF01000100.1	+	130721	130853	taatgtgtttaaacctttgggtgtttgtataaTTTTGATTGTTGCTCAGAAAGCCctttatttgagcaggCTTTCGAGCAATAATTAAAACCaaacaaaacacccatatcttcaataagcaatacacgcaaaa	...(((((.((...((((((((((((((....(((((((((((((((.((((((((((.....)))..))))))))))))))))))))))....))))).))))))..........)))...)).)))))...	127	-44	1
miR-315-5p	TTTTGATTGTTGCTCAGAAAGCC	23	JFBF01000100.1	+	130721	130853	taatgtgtttaaacctttgggtgtttgtataaTTTTGATTGTTGCTCAGAAAGCCctttatttgagcaggCTTTCGAGCAATAATTAAAACCaaacaaaacacccatatcttcaataagcaatacacgcaaaa	...(((((.((...((((((((((((((....(((((((((((((((.((((((((((.....)))..))))))))))))))))))))))....))))).))))))..........)))...)).)))))...	127	-44	1
miR-316-5p	TGTCTTTTTCCGCTTACTGGC	21	JFBF01000065.1	-	1187328	1187418	tgcaattctggtagattTGTCTTTTTCCGCTTACTGTCgctttgtttgggacgacaggaaaggggaagagacgtattcacttagaattcga	((.(((((((((.((..(((((((((((.(((.((((((((.......)).))))))..))))))))))))))...))))).)))))))).	90	-32.9	0.84359
miR-317-3p	TGAACACAGCTGGTGGTATCC	21	JFBF01000004.1	+	3667822	3667925	tcttatgcatctactgcCGGGATACACCCTGTGCTCGCTtcgtaaatgttcgtaaccgagtcagTGAACACAGCTGGTGGTATCTcagtggtggttgcatgtgt	...((((((.((((..(.(((((((((((((((.((((((((...((....))...)))...))))).)))))..))).))))))).)..)))).))))))...	98	-40.6	0.780769
miR-317-5p	TGGGATACACCCTGTGCTCGCT	22	JFBF01000004.1	+	3667822	3667925	tcttatgcatctactgcCGGGATACACCCTGTGCTCGCTtcgtaaatgttcgtaaccgagtcagTGAACACAGCTGGTGGTATCTcagtggtggttgcatgtgt	...((((((.((((..(.(((((((((((((((.((((((((...((....))...)))...))))).)))))..))).))))))).)..)))).))))))...	98	-40.6	0.780769
miR-318-3p	TCACTGGGCTTTGTTTATCTC	21	JFBF01000147.1	-	463596	463697	tcagttttgatatatgagatataccaagttcagttttgttcaaatgattgttctgttgcctttcaTCACTGGGCTTTGTTTATCTCatagtattaaaatgtg	...((((((((((((((((((.((.(((..((((..((..(((..((....))..))).....))..))))..))).)).)))))))).))))))))))...	96	-30.1	0.940625
miR-375-3p	TTTGTTCGTTTGGCTTAAGTT	21	JFBF01000122.1	-	685315	685447	tctggatcatgtctgcgcctaagttgcgaattacttgagccaagtgaatagaaactgtcacaattgtttaaacaaaagTTTGTTCGTTTGGCTTAAGTTattttcaaacttaagtggcaacgacttggccaac	..(((.(((.((((((((.((((((..((((.(((((((((((..(((((((...(((.((....))....)))....)))))))..))))))))))).))))...)))))).))).))..))).))))))..	129	-41.7	0.817647
miR-927-3p	CAAAGCGTTTGGATTCTGAAAC	22	JFBF01000941.1	-	10456	10555	agaatccttgcaactcatTTTAGAATTCCTACGCTTTACCgtagaaattgttaatcggCAAAGCGTTTGGATTCTGAAACgagcggcagtcaagggtaaa	...((((((((..(((.(((((((((((..(((((((.(((...((....))...))).)))))))..))))))))))).)))..)))....)))))...	94	-37.2	0.907317
miR-927-5p	TTTAGAATTCCTACGCTTTACC	22	JFBF01000941.1	-	10456	10555	agaatccttgcaactcatTTTAGAATTCCTACGCTTTACCgtagaaattgttaatcggCAAAGCGTTTGGATTCTGAAACgagcggcagtcaagggtaaa	...((((((((..(((.(((((((((((..(((((((.(((...((....))...))).)))))))..))))))))))).)))..)))....)))))...	94	-37.2	0.907317
miR-929-5p	AAATTGACTCTAGTAGGGAGT	21	JFBF01000017.1	-	1951169	1951256	taccttttgtagttcAAATTGACTCTAGTAGGGAGTccttttaacgagcgaCTCCCTAACGGAGTCAGATTGatctctgcaaaggtcg	.(((.(((((((.((((..(((((((..((((((((((((.....))).)))))))))..)))))))..))))...))))))))))..	85	-41.3	1.05897
miR-932-3p	TGCAAGCGCTGCGGATTTGGCA	22	2L	+	6902062	6902152	ttggttttgaagtttTCAATTCCGTAGTGCATTGCAGtgtgtttcattatttacTGCAAGCGCTGCGGATTTGGCAactttgacgaccttc	..(((((..(((((..(((.((((((((((.((((((((............)))))))))))))))))).)))..)))))..).))))...	86	-42.7	1.12368
miR-954-3p	TTCACATGCAACATCCCTTAC	21	4	+	646752	646838	tacaaacacaagatttTCTGGGTGTTGCGTTGTGTGTacctgtgtacaggcgtaTTCACATGCAACATCCCTTACatcttgcttgat	........((((((.....(((((((((((.(((((..((((....))))..))..)))))))))))))).....))))))......	73	-30.8	0.832432
miR-954-5p	TCTGGGTGTTGCGTTGTGTGTAC	23	4	+	646752	646838	tacaaacacaagatttTCTGGGTGTTGCGTTGTGTGTacctgtgtacaggcgtaTTCACATGCAACATCCCTTACatcttgcttgat	........((((((.....(((((((((((.(((((..((((....))))..))..)))))))))))))).....))))))......	73	-30.8	0.832432
miR-955-3p	CATTCAATTTCTGAACGGTAGT	22	3L	+	3299055	3299151	ggccagctaatcaactcCATCGTGCAGAGGTTTGAGTGTCctgtgttttgcctaatcgCATTCAATTTCTGAACGGTAGAgatggtacgcttagaaa	....(((..((((.(((.(((((.((((..(.(((((((..................))))))))..)))).))))).))).))))..)))......	87	-25.5	0.579545
miR-955-5p	CATCGTGCAGAGGTTTGAGTGTC	23	3L	+	3299055	3299151	ggccagctaatcaactcCATCGTGCAGAGGTTTGAGTGTCctgtgttttgcctaatcgCATTCAATTTCTGAACGGTAGAgatggtacgcttagaaa	....(((..((((.(((.(((((.((((..(.(((((((..................))))))))..)))).))))).))).))))..)))......	87	-25.5	0.579545
miR-956-3p	TTTCGAGACCACTCTAATCCATT	23	3L	-	11766831	11766978	gatcgttatcGTGTTTGGAATGGTCTCGTTAGCTaacggatgagcaagtgctcggctcactggcccaaatgcagtttgcccggagacgccggttaacccagcactgaaatgtgtagTTTCGAGACCACTCTAATCCATTgcagcattt	....(((...(((.(((((.((((((((..((((((((........((((((.((...((((((......((.....))..(....)))))))...)).))))))....))).))))).)))))))).)))))..)))...)))....	140	-45.8	0.618919
miR-956-5p	TGTTTGGAATGGTCTCGTTAGC	22	3L	-	11766831	11766978	gatcgttatcGTGTTTGGAATGGTCTCGTTAGCTaacggatgagcaagtgctcggctcactggcccaaatgcagtttgcccggagacgccggttaacccagcactgaaatgtgtagTTTCGAGACCACTCTAATCCATTgcagcattt	....(((...(((.(((((.((((((((..((((((((........((((((.((...((((((......((.....))..(....)))))))...)).))))))....))).))))).)))))))).)))))..)))...)))....	140	-45.8	0.618919
miR-958-3p	TGAGATTCTTCTATTCTACTTT	22	3L	-	22662389	22662480	ggcgtgtctatggcaAGTAGAATAGCAGGCTTATCACAtgtttaattcaatctgctgTGAGATTCTTCTATTCTACTTTcgacaacacccgt	((.((((...(((.(((((((((((.(((....(((((.((............)))))))...))).))))))))))))))...))))))..	90	-27.6	0.726316
miR-958-5p	AGTAGAATAGCAGGCTTATCACA	23	3L	-	22662389	22662480	ggcgtgtctatggcaAGTAGAATAGCAGGCTTATCACAtgtttaattcaatctgctgTGAGATTCTTCTATTCTACTTTcgacaacacccgt	((.((((...(((.(((((((((((.(((....(((((.((............)))))))...))).))))))))))))))...))))))..	90	-27.6	0.726316
miR-959-3p	TGTCATCGGGGGTATTATG	19	2L	+	5640940	5641037	ttaactttgttctatattcTTAGTACTCGGGTTGATAAAGaccttttcttcagggagcctTTGTCATCGGGGGTATTATGAAatatagtttaaagaaa	....(((((..((((((((.((((((((....((((((((.((((......))))...))))))))....)))))))).))).)))))..)))))...	91	-28.2	0.854545
miR-959-5p	TTAGTACTCGGGTTGATAAAGA	22	2L	+	5640940	5641037	ttaactttgttctatattcTTAGTACTCGGGTTGATAAAGaccttttcttcagggagcctTTGTCATCGGGGGTATTATGAAatatagtttaaagaaa	....(((((..((((((((.((((((((....((((((((.((((......))))...))))))))....)))))))).))).)))))..)))))...	91	-28.2	0.854545
miR-960-3p	TACGGTCTGGGACACTTTT	19	2L	+	5641063	5641155	gggttttgtaccacattcTGAGTATTCCAGATTGCATAGCtttgtgctactattgcTATACGGTCTGGGACACTTTTAacatggtatcaaatc	.(((((..(((((..((..((((.(((((((..(.(((((..((......))..))))).)..))))))).))))..))..)))))..)))))	92	-30.1	0.813514
miR-960-5p	TGAGTATTCCAGATTGCATAG	21	2L	+	5641063	5641155	gggttttgtaccacattcTGAGTATTCCAGATTGCATAGCtttgtgctactattgcTATACGGTCTGGGACACTTTTAacatggtatcaaatc	.(((((..(((((..((..((((.(((((((..(.(((((..((......))..))))).)..))))))).))))..))..)))))..)))))	92	-30.1	0.813514
miR-963-3p	ACATCTGTATATACCTTTGTTCT	23	2L	+	5641990	5642078	ttagtctaatctaaaACAAGGTAAATATCAGGTTGTTTCctgtattcgatcgaAACATCTGTATATACCTTTGTTccgattggacaaaa	...((((((((...(((((((((.(((.(((((.(((((............))))))))))))).)))).)))))..))))))))....	82	-27.1	0.934483
miR-963-5p	ACAAGGTAAATATCAGGTTGTTT	23	2L	+	5641990	5642078	ttagtctaatctaaaACAAGGTAAATATCAGGTTGTTTCctgtattcgatcgaAACATCTGTATATACCTTTGTTccgattggacaaaa	...((((((((...(((((((((.(((.(((((.(((((............))))))))))))).)))).)))))..))))))))....	82	-27.1	0.934483
miR-970-3p	TCATAAGACACACGCGGCTAT	21	JFBF01000172.1	-	303592	303719	tgggttgcacttgaaaataattatataatgaaatgttgtagctggcgtttgttttatttggtagcagtgattgaaactaTCATAAGACACACGCGGCTATtacatttttttgttatcaacgcaattgt	...(((((..((((.(((((.........(((((((..(((((.((((.((((((((.((((..(((...)))..))))..)))))))).)))))))))..))))))).))))).)))).)))))...	122	-33.8	0.804762
miR-981-3p	TTCGTTGTCGACGAAACCTGCA	22	JFBF01000278.1	+	154300	154392	aaatccatgctgaactCGGGTTTCGTAAGCAGCGGGCTgttaaactgttaaaacgagTTCGTTGTCGACGAAACCTGCAtatcgtgtggacaa	...((((..(.((...((((((((((..((((((..(((((..........))).))..))))))..))))))))))....)))..))))...	87	-37.6	0.874419
miR-981-5p	CGGGTTTCGTAAGCAGCGGGCT	22	JFBF01000278.1	+	154300	154392	aaatccatgctgaactCGGGTTTCGTAAGCAGCGGGCTgttaaactgttaaaacgagTTCGTTGTCGACGAAACCTGCAtatcgtgtggacaa	...((((..(.((...((((((((((..((((((..(((((..........))).))..))))))..))))))))))....)))..))))...	87	-37.6	0.874419
miR-982-5p	TCCTGGACAAATATGAAGTAAAT	23	X	-	4259839	4259931	cgaaatcatgttagaTCCTGGACAAATATGAAGTAAATtgtttttatgcatcaaTTACTTGATATTCATCCTTGAActaaatggttttagagc	.((((((((.((((.((..(((..(((((.((((((..(((......)))....)))))).)))))..)))..)).)))))))))))).....	87	-23.8	0.85
miR-983-3p	ATTAGGTAGTTACGCATTATCT	22	X	-	4262516	4262614	tatattgcaataattaaATAATACGTTTCGAACTAATGAttttcagttcattcATTAGGTAGTTACGCATTATCTagttgttgtaaacatt	....((((((((((((.(((((.(((......(((((((............)))))))......))).))))).)))))))))))).....	82	-23.2	1.0087
miR-983-5p	ATAATACGTTTCGAACTAATG	21	X	-	4262516	4262614	tatattgcaataattaaATAATACGTTTCGAACTAATGAttttcagttcattcATTAGGTAGTTACGCATTATCTagttgttgtaaacatt	....((((((((((((.(((((.(((......(((((((............)))))))......))).))))).)))))))))))).....	82	-23.2	1.0087
miR-984-5p	TGAGGTAAATACGGTTGGAATT	22	X	-	4262679	4262768	agaaacaaatttcatTGAGGTAAATACGGTTGGAATTTtgtcttttaactataaATCCAACCGAATTTGGCTCGgcgaaatttttcagtt	.(((..(((((((..((((..((((.((((((((.((..((......))...)).)))))))).))))..))))..))))))))))....	85	-25.1	0.865517
miR-985-3p	CAAATGTTCCAATGGTCGGGCA	22	X	-	16085287	16085372	tatataatagcactgCTGGCTCATTGGTACATTTCATaagtaccttatCAAATGTTCCAATGGTCGGGCAgagctattatttgtcc	...((((((((.((((((((.((((((.((((((.(((((...))))).)))))).))))))))).))))).))))))))......	77	-35.2	1.06667
miR-986-5p	TCTCGAATAGCGTTGTGACTGA	22	2R	+	4332487	4332586	cacacctgaaattacccaTCTCGAATAGCGTTGTGACTGAggtaactgcgcatcgaatctactcAGCGGCGAGGCTATTCAAGTAAggttattttgggcc	....((..((((.(((...((.(((((((.((((..(((((.......((...))......)))))..)))).))))))).))...))).))))..))..	94	-34.7	0.722917
miR-987-5p	TAAAGTAAATAGTCTGGATTGAT	23	JFBF01000144.1	+	237339	237434	atatgttaaactgtgctTAAAGTAAATAGTCTGGATTGATgagagttaataaggactcatcaacaggcatttacttcaatcgcagttcaaacaaaa	...((((.(((((((.((.((((((((.(((((..((((((((............))))))))))))))))))))).)).)))))))..))))...	90	-31.3	1.00968
miR-988-3p	CCCCTTGTTGCAAACCTCACG	21	JFBF01000016.1	-	2497642	2497712	tttgtgtGTGTGATTTGTAGCAAAGTGATTtgcatttgaaatCCCCTTGTTGCAAACCTCACGcatacgcg	...((((((((((((((((((((...(((((.......)))))...))))))))))..))))))))))...	65	-26.1	0.87
miR-988-5p	GTGTGATTTGTAGCAAAGTGATT	23	JFBF01000016.1	-	2497642	2497712	tttgtgtGTGTGATTTGTAGCAAAGTGATTtgcatttgaaatCCCCTTGTTGCAAACCTCACGcatacgcg	...((((((((((((((((((((...(((((.......)))))...))))))))))..))))))))))...	65	-26.1	0.87
miR-989-3p	TGTGATGTGACGTAGTGGAAC	21	2R	-	10032856	10033029	aaagattttgggaatcGGCCACTACCTTGCAGTCACGTGatgaaaagacacaggtgacactgatccggatttggtagttgacaaatcctccatgccgagattagtttcattttgcgtcttttgaattcgaatagttcaTGTGATGTGACGTAGTGGAACatacctgaaattaca	...(((((..((.((...(((((((.(..((.((((((((..(((((((.((..(((.((((((((((...(((..(((....)))...)))..))).))))))).)))..).).)))))))(....).......))))))))))..).)))))))...)).))..)))))...	168	-60.4	0.838889
miR-990-5p	ATTCACCGTTCTGAGTTGGC	20	2R	-	12782728	12782813	tctgctctgcgacATTCACCGTTCTGAGTTGGCCccaagtgcacgtggGCCAGCTTTCAGCTTCGGTGCCATttcaccccgagcac	..(((((...((.((.(((((..((((((((((((...........))))))))..))))...)))))..)).)).....))))).	83	-30.1	0.590196
miR-993-3p	GAAGCTCGTCTCTACAGGTATCT	23	JFBF01000177.1	+	21672	21778	ctcccgtgaccTACCCTGTAGTTCCGGGCTTTTgttgaaatagcaattcaaactaaatgcatttatagccaatcaGAAGCTCGTCTCTACAGGTATCTcacagggta	..(((((((..((.(((((((...(((((((((((((((((.(((.((......)).))))))).....))).))))))))))...)))))))))..)))).)))..	103	-35.7	0.759574
miR-993-5p	TACCCTGTAGTTCCGGGCTTTT	22	JFBF01000177.1	+	21672	21778	ctcccgtgaccTACCCTGTAGTTCCGGGCTTTTgttgaaatagcaattcaaactaaatgcatttatagccaatcaGAAGCTCGTCTCTACAGGTATCTcacagggta	..(((((((..((.(((((((...(((((((((((((((((.(((.((......)).))))))).....))).))))))))))...)))))))))..)))).)))..	103	-35.7	0.759574
miR-994-3p	TATCACAGTGGCTGTTTCTTAT	22	JFBF01000147.1	-	463817	463918	ttatatcgagttatcTAAGGAAATAGTAGCCGTGATTttattcaactcgaagtgtttgcaTATCACAGTTGCTGTTTCTTTTagatagctcttttgtaagca	(((((..(((((((((((((((((((((((.(((((........((.....))........))))).)))))))))))))).)))))))))...)))))...	99	-36.6	1.07647
miR-994-5p	TAAGGAAATAGTAGCCGTGATT	22	JFBF01000147.1	-	463817	463918	ttatatcgagttatcTAAGGAAATAGTAGCCGTGATTttattcaactcgaagtgtttgcaTATCACAGTTGCTGTTTCTTTTagatagctcttttgtaagca	(((((..(((((((((((((((((((((((.(((((........((.....))........))))).)))))))))))))).)))))))))...)))))...	99	-36.6	1.07647
miR-995-3p	TAGCACCACATGATTCGGCTT	21	JFBF01000041.1	+	1461866	1461959	gaagcagccatacaaggcccgtatcatgtggatgctgcgcttctatcaactattacacgTAGCACCACATGATTCGGCTTtgtcgggttgtgta	...((((((..((((((((...(((((((((.(((((((..................))))))))))))))))..))))))))..))))))...	88	-44.1	0.958696
miR-996-3p	TGACTAGATTTCATGCTCGT	20	JFBF01000218.1	-	41362	41454	ctctattttgtcGGCGAACATGGATCTAGTGCACGgtttattcataatcaagttcgTGACTAGATTTCATGCTCGTctattaagttgggtcaa	(((.((((....(((((.((((((((((((.(((((.................))))))))))))).)))).)))))....)))).)))....	89	-27.7	0.748649
miR-996-5p	GGCGAACATGGATCTAGTGCACG	23	JFBF01000218.1	-	41362	41454	ctctattttgtcGGCGAACATGGATCTAGTGCACGgtttattcataatcaagttcgTGACTAGATTTCATGCTCGTctattaagttgggtcaa	(((.((((....(((((.((((((((((((.(((((.................))))))))))))).)))).)))))....)))).)))....	89	-27.7	0.748649
miR-998-3p	TAGCACCATGAGATTCAGCTC	21	JFBF01000005.1	+	2326060	2326177	taaaaattcattttggaACTGAATTCTCGTGGTTCTGCAttgcataccatgacgaggtaaacgtattgtaattgaaattttgTAGCACCATGAGATTCAGCTCtagcgtgaatttcaa	...(((((((..(((((.(((((.(((((((((.((((((((((((((.......)))).......))))).........))))).)))))))))))))).)))))..)))))))...	112	-38.7	0.921429
miR-998-5p	ACTGAATTCTCGTGGGTCTGCA	22	JFBF01000005.1	+	2326060	2326177	taaaaattcattttggaACTGAATTCTCGTGGTTCTGCAttgcataccatgacgaggtaaacgtattgtaattgaaattttgTAGCACCATGAGATTCAGCTCtagcgtgaatttcaa	...(((((((..(((((.(((((.(((((((((.((((((((((((((.......)))).......))))).........))))).)))))))))))))).)))))..)))))))...	112	-38.7	0.921429
miR-999-3p	TGTTAACTGTAAGACTGTGTCT	22	JFBF01000069.1	-	768665	768760	aaattgtgctcaattactgggacatagtcatacagcaaatgttgtgttttgagccaaTGTTAACTGTAAGACTGTGTCTtagtgttgcgccagcat	...(((.((.(((.((((..(((((((((.(((((..((..(((.((.....)))))..))..))))).)))))))))..))))))).)))))...	90	-37.3	0.981579
miR-1000-5p	ATATTGTCCTGTCACAGCAGT	21	JFBF01000020.1	+	1908097	1908179	tgccagtgATATTGTCCTGTCACAGCAGTactgttcttctcgatatgatagcctactgctgggccggggcattaacattgtct	...(((((.((.(((((((((.(((((((((((((...........)))))..))))))))))).)))))).)).)))))...	77	-30	0.75

## Sheet: 6 hpo
miR_name	miR_seq	length	genome ID	strand	start	end	pre-miRNA_seq	Secondary Structure(SS)	hairpin Len	Free energy(dG)	MFEI
miR-1-3p	TGGAATGTAAAGAAGTATGGAG	22	JFBF01001330.1	-	2402	2472	ttagttccattcttccttgcattcgatagtactgaaaatatcataTGGAATGTAAAGAAGTATGGAGcaag	...(((((((.((((.((((((((.(((....(((.....)))))).)))))))).)))).)))))))...	65	-25.8	1.075
miR-2a-3p	TCACAGCCAGCTTTGATGAGCT	22	JFBF01000002.1	-	2204158	2204229	atctaagCCTCATCAAGTGGTTGTGATAtggattctcaacgcataTCACAGCCAGCTTTGATGAGCTaggat	(((..((.((((((((((((((((((((((...........)))))))))))))..)))))))))))..)))	72	-32	1.03226
miR-2a-5p	CCTCATCAAGTGGTTGTGATA	21	JFBF01000002.1	-	2204158	2204229	atctaagCCTCATCAAGTGGTTGTGATAtggattctcaacgcataTCACAGCCAGCTTTGATGAGCTaggat	(((..((.((((((((((((((((((((((...........)))))))))))))..)))))))))))..)))	72	-32	1.03226
miR-2b-3p	TATCACAGCCAGCTTTGAGGAG	22	JFBF01000022.1	-	1637349	1637438	gttgaagttgtgtcaTTCTTCAAAGCGGTTGTGAAATgtttcatttaaaatcaTATCACAGCCAGCTTTGAGGAGcgatacgattttgtc	...(((((((((((..((((((((((((((((((.((((((......))).))).)))))))).))))))))))..)))))))))))...	84	-40.5	1.19118
miR-2b-5p	TTCTTCAAAGCGGTTGTGAAAT	22	JFBF01000022.1	-	1637349	1637438	gttgaagttgtgtcaTTCTTCAAAGCGGTTGTGAAATgtttcatttaaaatcaTATCACAGCCAGCTTTGAGGAGcgatacgattttgtc	...(((((((((((..((((((((((((((((((.((((((......))).))).)))))))).))))))))))..)))))))))))...	84	-40.5	1.19118
miR-2c-3p	TCACAGCCAGCTTTGATGAGCA	22	JFBF01000020.1	+	1019339	1019446	gtgtgtgctggcactttcaatgTCATCAAAAAGGGCTGTTGtagatattctgtaactgagaagtaTCACAGCCAGCTTTGATGAGCAttgcaattaaaccgcataaga	...(((((.((....(((((((((((((((...((((((....((((((((.......)).))))))))))))...)))))))).))))).)).....)))))))...	102	-32.9	0.747727
miR-5-3p	TATCACAGTGATTTTCCTTGT	21	2R	-	15548663	15548731	gctaAAAGGAACGATCGTTGTGATATGagttgtttcctaacaTATCACAGTGATTTTCCTTTATAacgc	....(((((((.((((..(((((((((.............)))))))))..))))))))))).......	58	-21.9	0.876
miR-5-5p	AAAGGAACGTTCGTTGTGATAT	22	2R	-	15548663	15548731	gctaAAAGGAACGATCGTTGTGATATGagttgtttcctaacaTATCACAGTGATTTTCCTTTATAacgc	....(((((((.((((..(((((((((.............)))))))))..))))))))))).......	58	-21.9	0.876
miR-6-3p	CATCACAGTGGCTGTTCTTT	20	JFBF01000054.1	-	203037	203103	cagggaacagttgctgcgttgtatttgctttattttatagataCATCACAGTGGCTGTTCTTTatat	...((((((((..(((...((((((((..........))))))))...)))..))))))))......	58	-24.2	1.00833
miR-7-3p	CAATAAATCCCTTGTCTTCTTA	22	JFBF01000368.1	-	139308	139398	taagatacattttgcaTGGAAGACTAGTGATTTTGTTGTTttgtttcacgagtaaCAATAAATCCCTTGTCTTCTTAcaaagtgtattgac	...(((((((((((...(((((((.((.(((((.(((((((((.....)))..))))))))))).)).)))))))..)))))))))))...	85	-29.6	1.02069
miR-7-5p	TGGAAGACTAGTGATTTTGTTGTT	24	JFBF01000368.1	-	139308	139398	taagatacattttgcaTGGAAGACTAGTGATTTTGTTGTTttgtttcacgagtaaCAATAAATCCCTTGTCTTCTTAcaaagtgtattgac	...(((((((((((...(((((((.((.(((((.(((((((((.....)))..))))))))))).)).)))))))..)))))))))))...	85	-29.6	1.02069
let-7-5p	TGAGGTAGTAGGTTGTATAGT	21	JFBF01000010.1	+	2862308	2862383	tctggcaaatTGAGGTAGTAGGTTGTATAGTagtattaacggcatgCTATACAACGTGCTAGCTTTCTttgcttga	((..(((((..(((.(((((.(((((((((((((.......)).))))))))))).))))).)))..)))))..))	76	-32.6	1.08667
miR-8-3p	TAATACTGTCAGGTAAAGATGTC	23	JFBF01000093.1	-	156302	156390	aaggacgtctgttcaCATCTTACCGGGCAGCATTAGAtttttcaaatacatttcTAATACTGTCAGGTAAAGATGTCgtccgagtcctt	((((((.((.....((((((((((.(((((.((((((...............)))))).))))).))).))))))).....))))))))	89	-30.4	0.844444
miR-8-5p	CATCTTACCGGGCAGCATTAGA	22	JFBF01000093.1	-	156302	156390	aaggacgtctgttcaCATCTTACCGGGCAGCATTAGAtttttcaaatacatttcTAATACTGTCAGGTAAAGATGTCgtccgagtcctt	((((((.((.....((((((((((.(((((.((((((...............)))))).))))).))).))))))).....))))))))	89	-30.4	0.844444
miR-9a-3p	TAAAGCTAGCTTACCGAAGTTA	22	3L	+	19558231	19558308	gctatgttgTCTTTGGTTATCTAGCTGTATGAgtgataaataacgtcaTAAAGCTAGCTTACCGAAGTTAatattagc	((((((((..(((((((...((((((.(((((((........)).))))).))))))...)))))))..))))).)))	78	-27.7	1.02593
miR-9a-5p	TCTTTGGTTATCTAGCTGTATGA	23	3L	+	19558231	19558308	gctatgttgTCTTTGGTTATCTAGCTGTATGAgtgataaataacgtcaTAAAGCTAGCTTACCGAAGTTAatattagc	((((((((..(((((((...((((((.(((((((........)).))))).))))))...)))))))..))))).)))	78	-27.7	1.02593
miR-9b-3p	TAGAGCTTTATTACCAAAAACC	22	JFBF01000027.1	-	1320107	1320198	tgcatattatttgtTCTTTGGTGATTTTAGCTGTATggtgggcgtactagaaatccaTAGAGCTTTATTACCAAAAACCaaatgatttttgc	.(((.((((((((...(((((((((...((((.((((((((.....))).....))))).))))..)))))))))...))))))))...)))	91	-28.8	0.929032
miR-9b-5p	TCTTTGGTGATTTTAGCTGTAT	22	JFBF01000027.1	-	1320107	1320198	tgcatattatttgtTCTTTGGTGATTTTAGCTGTATggtgggcgtactagaaatccaTAGAGCTTTATTACCAAAAACCaaatgatttttgc	.(((.((((((((...(((((((((...((((.((((((((.....))).....))))).))))..)))))))))...))))))))...)))	91	-28.8	0.929032
miR-9c-3p	TAAAGCTTTTATACCAAAGCT	21	JFBF01000027.1	-	1324087	1324172	atttttgctgtgTCTTTGGTATTCTAGCTGTAGattcttaaatatgctatcatcTAAAGCTTTTATACCAAAGCTccagcttaaat	((((..((((...(((((((((...((((.(((((................))))).))))...)))))))))...))))..))))	86	-25.5	0.944444
miR-9c-5p	TCTTTGGTATTCTAGCTGTAG	21	JFBF01000027.1	-	1324087	1324172	atttttgctgtgTCTTTGGTATTCTAGCTGTAGattcttaaatatgctatcatcTAAAGCTTTTATACCAAAGCTccagcttaaat	((((..((((...(((((((((...((((.(((((................))))).))))...)))))))))...))))..))))	86	-25.5	0.944444
miR-10-3p	CAAATTCGGTTCTAGAGAGGTTT	23	JFBF01000063.1	+	1439490	1439566	tctacatccACCCTGTAGATCCGAATTTGTTttgatgtttgtggtgaCAAATTCGGTTCTAGAGAGGTTTgtgtggt	.((((((..(((((.((((.(((((((((((..............))))))))))).)))).)).)))..)))))).	75	-30.7	0.959375
miR-10-5p	ACCCTGTAGATCCGAATTTGTT	22	JFBF01000063.1	+	1439490	1439566	tctacatccACCCTGTAGATCCGAATTTGTTttgatgtttgtggtgaCAAATTCGGTTCTAGAGAGGTTTgtgtggt	.((((((..(((((.((((.(((((((((((..............))))))))))).)))).)).)))..)))))).	75	-30.7	0.959375
miR-11-3p	CATCACAGTCTGAGTTCTTGC	21	JFBF01000005.1	+	2323676	2323748	tgacGGGAGCTCTGGCTGTGATTTGCgtttcacaatcaaatttcatttcgCATCACAGTCTGAGTTCTTGCtg	...(..((((((.((((((((..((((.....................)))))))))))).))))))..)...	67	-26.5	0.80303
miR-11-5p	CAAGAACTTTCTCTGTGACCCG	22	3R	-	17448219	17448293	gcacttaacaagaactttttctgtgacctgcgtgaattcctatatgcaaaccgCATCACAGTCTGAGTTCTTGCttagcgc	((.((...(((((((((...((((((..((((...................))))))))))...)))))))))...)).))	81	-25.4	0.705556
miR-12-5p	TGAGTATTACATCAGGTACTGGT	23	JFBF01000073.1	+	1266962	1267060	agtgcgttcgtccggtTGAGTATTACATCAGGTACTGGTgtgctatcgcttgttaaatctaccagtacttatgtcatactgtcccggatgccacgccca	...((((.(((((((...(((((.((((.(((((((((((...................))))))))))))))).)))))...)))))))..))))...	93	-37.4	0.779167
miR-13a-3p	TATCACAGCCATTTTGATGAGTT	23	JFBF01000020.1	+	1021471	1021565	gcagattcttgcgcaactcttcaagatgttgtgaaatgttttcaagcaactctattcaTATCACAGCCATTTTGATGAGTTtcgtttgaattata	...(((((..(((.(((((.((((((((((((((.(((..................))).)))))).)))))))).))))).)))..)))))...	89	-30.7	0.930303
miR-13b-3p	TATCACAGCCATTTTGACGAGTT	23	JFBF01000020.1	+	1021889	1021957	catttcgttaaaatgtttgtgtttatgtcgccatttgcatactcaTATCACAGCCATTTTGACGAGTTt	...((((((((((((..((((..((((..((.....)).....)))).))))..))))))))))))...	63	-20.1	0.8375
miR-14-3p	TCAGTCTTTTTCTCTCTCCTAT	22	JFBF01000236.1	-	279256	279393	tgttttcggagtaaacgttctgcaacctatgtgggagcgagatagggacttgctgtcatttgaaaaacttttacaaccagTCAGTCTTTTTCTCTCTCCTATagaaattgcgggcgtatcaacatgtccgaaacatat	((.(((((((((..(((.(((((((....((((((((.((((.(..((((..(((......(((....)))......)))..))))..).)))).))))))))....))))))))))....))...)))))))))...	135	-45.2	0.792982
miR-14-5p	GGGAGCGAGACGGGGACTCACT	22	2R	+	5441267	5441329	tgtGGGAGCGAGACGGGGACTCACTgtgcttattaaatagTCAGTCTTTTTCTCTCTCCTATa	((((((((.((((...(((((.(((((.........))))).)))))...)))).))))))))	63	-25.1	0.896429
miR-31a-5p	TGGCAAGATGTCGGCATAGCTGA	23	JFBF01000025.1	+	1708080	1708182	tctgttgatcagtTGGCAAGATGTCGGCATAGCTGAagttaggcttcgtgcgccattctctatgaaagcggctatgcctcatctagtcaattatttcaacggt	.(((((((..(((((((.(((((..((((((((((......(((.......))).(((.....)))..)))))))))).))))).)))))))...))))))).	101	-43.5	0.925532
miR-31b-5p	TGGCAAGATGTCGGCATAGCTGA	23	JFBF01000073.1	+	639392	639499	taggcaattgctgaactTGGCAAGATGTCGGAATAGCTGAatgtatccttatgaaggaagttcaaaaccacggctatgcctcatctagtcaattgctgcgattgtagg	...((((((((.....(((((.(((((..((.(((((((......(((((...))))).(((...)))..))))))).)).))))).))))).....))))))))...	102	-33.3	0.708511
miR-34-3p	CAGCCACTATCTTCACTGCCGCC	23	JFBF01000004.1	+	3720580	3720663	ggctaagcgcttTGGCAGTGTGGTTAGCTGGTTgtgtcgcttacttcattgaattcaCAGCCACTATCTTCACTGCCGCCgcga	.......(((..((((((((..(.(((.((((((((....(((......)))...))))))))))).)..))))))))..))).	76	-33	0.75
miR-34-5p	TGGCAGTGTGGTTAGCTGGTT	21	JFBF01000004.1	+	3720580	3720663	ggctaagcgcttTGGCAGTGTGGTTAGCTGGTTgtgtcgcttacttcattgaattcaCAGCCACTATCTTCACTGCCGCCgcga	.......(((..((((((((..(.(((.((((((((....(((......)))...))))))))))).)..))))))))..))).	76	-33	0.75
miR-79-3p	ATAAAGCTAGATTACCAAAGC	21	JFBF01000027.1	-	1321247	1321315	tcgCTTTGGCGCTTTAGCTGTAtgatagatttgactacttcATAAAGCTAGATTACCAAAGCattgaag	..(((((((...(((((((.((((((((......)))..))))).)))))))...))))))).......	60	-23	0.884615
miR-87-3p	TTGAGCAAAATTTCAGGTGTGT	22	JFBF01000447.1	-	75690	75771	tttcatTCGCGCCTGTATCTTGCTGAACcgtatctttgctttcttccggTTGAGCAAAATTTCAGGTGTGTgagaaatttgt	(((((..((((((((.((.(((((.(((((................))))).))))).))..))))))))))))).......	75	-27.8	0.817647
miR-92b-3p	AATTGCACTAGTCCCGGCCTGC	22	JFBF01000012.1	-	2827282	2827354	tgcgtAGGTCGTGCCTGGTGCTTAATTtgtttttgttattgtgtctcaAATTGCACTAGTCCCGGCCTGCaga	...((((((((...(((((((..((((((.................)))))))))))))...))))))))...	67	-24.9	0.732353
miR-92b-5p	AGGTCGTGCCTGGTGCTTAATT	22	JFBF01000012.1	-	2827282	2827354	tgcgtAGGTCGTGCCTGGTGCTTAATTtgtttttgttattgtgtctcaAATTGCACTAGTCCCGGCCTGCaga	...((((((((...(((((((..((((((.................)))))))))))))...))))))))...	67	-24.9	0.732353
miR-100-5p	AACCCGTAAATCCGAACTTGTG	22	JFBF01000010.1	+	2862103	2862188	ccattaacagaAACCCGTAAATCCGAACTTGTGctgttgtttgtgttgCAAGACCGGCATTATGGGAGTCtgtcaatgtaaacaac	.((((.(((((..(((((((..(((..(((((((........))...)))))..)))..)))))))..))))).))))........	77	-27.2	0.735135
miR-124-3p	TAAGGCACGCGGTGAATGCC	20	JFBF01000080.1	-	6511	6592	tacgtttttctcctGGTATCCACTGTAGGCCTATATGttatttggtcaTAAGGCACGCGGTGAATGCCaagagcgaacgaaa	..(((((..(((.((((((.((((((..((((.((((.........))))))))..)))))).)))))).))).)))))...	77	-32	0.864865
miR-124-5p	GGTATCCACTGTAGGCCTATATG	23	JFBF01000080.1	-	6511	6592	tacgtttttctcctGGTATCCACTGTAGGCCTATATGttatttggtcaTAAGGCACGCGGTGAATGCCaagagcgaacgaaa	..(((((..(((.((((((.((((((..((((.((((.........))))))))..)))))).)))))).))).)))))...	77	-32	0.864865
miR-125-3p	ACAAGTTTTGATCTCCGGTAT	21	JFBF01000010.1	+	2862646	2862738	tgtttgtatggctgatTCCCTGAGACCCTAACTTGTGActtttaacatcagtttcACAAGTTTTGATCTCCGGTATtggccgcaaacttgctg	.((((((..(((..((..((.((((....(((((((((.....(((....))))))))))))....)))).)).))..)))))))))......	86	-31	0.775
miR-125-5p	TCCCTGAGACCCTAACTTGTGA	22	JFBF01000010.1	+	2862646	2862738	tgtttgtatggctgatTCCCTGAGACCCTAACTTGTGActtttaacatcagtttcACAAGTTTTGATCTCCGGTATtggccgcaaacttgctg	.((((((..(((..((..((.((((....(((((((((.....(((....))))))))))))....)))).)).))..)))))))))......	86	-31	0.775
miR-184-3p	TGGACGGAGAACTGATAAGGGC	22	JFBF01000128.1	+	433641	433725	ccggtgcattcgtacCCTTATCATTCTTTCGCCCCGTgtgtgcattgtcgacTGGACGGAGAACTGATAAGGGCtcgtatcacca	..((((.((.((..((((((((((((((.((.((.((.((........)))).)).))))))).)))))))))..)).)))))).	82	-30.2	0.671111
miR-190-5p	AGATATGTTTGATATTCTTGGTTG	24	JFBF01000086.1	-	882745	882840	cgctaatagttccagtcAGATATGTTTGATATTCTTGGTTGttacatttaaaggttcacccaggaatcaaacatattattactgcgattattaata	...(((((((..((((..((((((((((((..((((((.((..((........)).)).))))))))))))))))))...))))..)))))))...	90	-29.9	0.996667
miR-193-3p	TACTGGCCTACTAAGTCCCAAC	22	JFBF01000072.1	-	185558	185673	ttatgctttcattatggTTGGGATTTTTTAGATCAGCAGttaaatatttacggtttagactgagtttaaacaaacattcTACTGGCCTACTAAGTCCCAACatagttacagcaaat	...((((...(((((.((((((((((..(((..(((.((.............((((((((...)))))))).......)).)))..)))..)))))))))))))))...))))...	110	-32.1	0.844737
miR-193-5p	TTGGGATTTTTTAGATCAGCAG	22	JFBF01000072.1	-	185558	185673	ttatgctttcattatggTTGGGATTTTTTAGATCAGCAGttaaatatttacggtttagactgagtttaaacaaacattcTACTGGCCTACTAAGTCCCAACatagttacagcaaat	...((((...(((((.((((((((((..(((..(((.((.............((((((((...)))))))).......)).)))..)))..)))))))))))))))...))))...	110	-32.1	0.844737
miR-210-3p	CTTGTGCGTGTGACAGCGGCT	21	JFBF01000084.1	-	612915	612995	ggtacttattgcagctgctggccactgcacaagattagattatgactCTTGTGCGTGTGACAGCGGCTattgtgagagacc	(((.(((((...((((((((..(((((((((((((((.....))).))))))))).))).))))))))...)))))..)))	81	-36.5	0.9125
miR-252-5p	CTAAGTACTAGTGCCGCAGGAG	22	JFBF01000214.1	+	97404	97509	tttcgctaatatcgcttttCTAAGTACTAGTGCCGCAGGAGatagttcaaacgacacgtagtagacccctgctgccccagtgcttatcaaagcgtgcctagtgtca	...(((((....((((((..((((((((...((.(((((.((....))..(((...)))........))))).))...))))))))..))))))....)))))...	100	-32.1	0.629412
miR-263a-3p	CGTGATCTCTTAGTGGCATCTA	22	JFBF01000022.1	-	329536	329624	atcccggcacagttAATGGCACTGGAAGAATTCACGGgattttttatatataattccCGTGATCTCTTAGTGGCATCTAtggtgtcggg	..((((((((..(..(((.(((((..(((..((((((((...............)))))))))))..))))).)))..)..))))))))	87	-40.3	1.03333
miR-263a-5p	AATGGCACTGGAAGAATTCACGG	23	JFBF01000022.1	-	329536	329624	atcccggcacagttAATGGCACTGGAAGAATTCACGGgattttttatatataattccCGTGATCTCTTAGTGGCATCTAtggtgtcggg	..((((((((..(..(((.(((((..(((..((((((((...............)))))))))))..))))).)))..)..))))))))	87	-40.3	1.03333
miR-274-5p	TTTGTGACCGACACTAACGGGT	22	JFBF01000088.1	+	681694	681736	tattctgttacagtttcatTTTGTGACCGACACTAACGGGTaa	...(((((((..(((((((...))))..)))..)))))))...	37	-42.7	0.993
miR-275-3p	TCAGGTACCTGAAGTAGCGCGCG	23	JFBF01003687.1	-	2731	2815	caagtactttgCGCGCTAATCAGTGACCGGGGCTgggttgttatctaaggcagTCAGGTACCTGAAGTAGCGCGCGaagtgcctg	((.(((((((((((((((.((((..(((..(((((..(((.....)))..))))).)))..))))..))))))))))))))).))	85	-42.2	0.897872
miR-275-5p	CGCGCTAATCAGTGACCGGGGCT	23	JFBF01003687.1	-	2731	2815	caagtactttgCGCGCTAATCAGTGACCGGGGCTgggttgttatctaaggcagTCAGGTACCTGAAGTAGCGCGCGaagtgcctg	((.(((((((((((((((.((((..(((..(((((..(((.....)))..))))).)))..))))..))))))))))))))).))	85	-42.2	0.897872
miR-276a-3p	TAGGAACTTCATACCGTGCTCT	22	JFBF01000015.1	+	288546	288624	cctggtttttgccatcAGCGAGGTATAGAGTTCCTACGttgtatttagaattgTAGGAACTTCATACCGTGCTCTtgga	...........(((..(((..(((((..((((((((((.............))))))))))..)))))..)))..))).	67	-29.7	0.873529
miR-276a-5p	AGCGAGGTATAGAGTTCCTACG	22	JFBF01000015.1	+	288546	288624	cctggtttttgccatcAGCGAGGTATAGAGTTCCTACGttgtatttagaattgTAGGAACTTCATACCGTGCTCTtgga	...........(((..(((..(((((..((((((((((.............))))))))))..)))))..)))..))).	67	-29.7	0.873529
miR-276b-3p	TAGGAACTTAATACCGTGCTCT	22	JFBF01000015.1	+	91725	91798	aagccatcagcgaggtatagagttcctacgtgactttaaagaattgTAGGAACTTAATACCGTGCTCTtggagg	...(((..(((..(((((..((((((((((...((....))...))))))))))..)))))..)))..)))...	68	-29.2	0.9125
miR-277-3p	TAAATGCACTATCTGGTA	18	JFBF01000049.1	+	1399882	1399952	ccaaggtttcctagaagcagacaagggatccgacgagcttatgatTAAATTCACTATCTGGTAaacctagc	...((((((.((((((((......((...)).....)))..(((......)))...))))).))))))...	65	-12.6	0.406452
miR-278-3p	TCGGTGGGACTTTCGTCCGTTT	22	JFBF01000380.1	-	13294	13383	gatggttcagtgcgaccggatgagggtcctcaacgaccgttttcattaatatgcgggTCGGTGGGACTTTCGTCCGTTTgtaagaccata	.((((((...(((((.(((((((..((((.((.(((((((............)).))))).))))))..))))))).))))).)))))).	88	-40.9	0.88913
miR-279-5p	TTGACATTGATTTTCTTTG	19	JFBF01000067.1	-	940982	941086	tagattcattatcagttgtTTGACATTCATTTTCTTTGtgcactagcattcggaatagtgaaagaagacacaaagaaagcgaatgcaggaaattgaatgaatatg	...((((((..((((((..(((.(((((..(((((((((((((((..........)))))........))))))))))..))))))))..))))))))))))...	99	-29.7	0.848571
miR-281-3p	TGTCATGGAATTGCTCTCTTT	21	JFBF01000183.1	+	324182	324252	aaaatgAAGAGAGCTATCCATCGACAGTCaagtattataatatacTGTCATGGAATTGCTCTTTTTgtata	...(..((((((((..(((((.((((((...((((....)))))))))))))))...))))))))..)...	65	-26	1.18182
miR-281-5p	AAGAGAGCTATCCGTCGACAGTC	23	JFBF01000183.1	+	324182	324252	aaaatgAAGAGAGCTATCCATCGACAGTCaagtattataatatacTGTCATGGAATTGCTCTTTTTgtata	...(..((((((((..(((((.((((((...((((....)))))))))))))))...))))))))..)...	65	-26	1.18182
miR-282-5p	TAGCCTCTACTAGGCTTTGTCT	22	JFBF01000001.1	-	5403997	5404092	aattcttggactgaatcTAGCCTCTACTAGGCTTTGTCTgtgtgagtttaaagaatatcagACATAGCCTAAAAGAGGTTAGGtgaaacaggaaca	..((((((......(((((((((((..((((((.(((((((((...........))).)))))).))))))..)))))))))))....))))))..	92	-40.1	1.08378
miR-283-3p	TCGGAATTTCAGTTGGTATACA	22	JFBF01000073.1	+	1264457	1264575	ccacgctgattgattcttaaaggtAAATATCAGCTGGTAATTCTGggattttatcaattttcaaacacTCGGAATTTCAGTTGGTATACActtttacgaattctatgtagtcatcgcaa	...((.((((((((((.(((((((..(((((((((((.(((((((((....................))))))))))))))))))))..))))))).)))))......))))).))...	113	-33.3	0.812195
miR-283-5p	AAATATCAGCTGGTAATTCTG	21	JFBF01000073.1	+	1264457	1264575	ccacgctgattgattcttaaaggtAAATATCAGCTGGTAATTCTGggattttatcaattttcaaacacTCGGAATTTCAGTTGGTATACActtttacgaattctatgtagtcatcgcaa	...((.((((((((((.(((((((..(((((((((((.(((((((((....................))))))))))))))))))))..))))))).)))))......))))).))...	113	-33.3	0.812195
miR-284-5p	CCTGGAATTAAGTTGACTGTGTAGC	25	JFBF01000001.1	-	1043699	1043812	gaggtttgcgttgcaattCCTGGAATTAAGTTGACTGGGTAGCcatcaaagcacggcttgcaaatcgctttataaGTCAGCAACTTGATTCCAGCAaatgcgatgccaaacgca	...((((((((((((.((.((((((((((((((.((((..((((..........)))).((.....))........)))))))))))))))))).)).)))))))).))))...	108	-44.2	0.85
miR-285-3p	CTAGCACCATTTGAAATCAGTGTT	24	3L	-	11939193	11939291	tcgaatcgaagaACTGAGATCGATTGGTGCATAGAtatcaggagaacccactcaatttaactcTAGCACCATTCGAAATCAGTGCttttgataagaaac	((..(((((((.(((((..((((.((((((.((((......(((......)))........)))))))))).))))..)))))..)))))))..))...	96	-34.5	0.884615
miR-286-3p	TGACTAGACCGAACACTCGTGCT	23	JFBF01000054.1	-	204881	204983	tgatgattttaaaattaaacagCGATTGTCGGCCTAGTCGCTtattatagtataaaagtctagTGACTAGACCGAACACTCGTGCTataattttaaaacaaat	...((.(((((((((((....((((.((((((.(((((((((...................))))))))).))).))).))))....)))))))))))))...	97	-31.7	0.960606
miR-286-5p	CGATTGTCGGCCTAGTCGCT	20	JFBF01000054.1	-	204881	204983	tgatgattttaaaattaaacagCGATTGTCGGCCTAGTCGCTtattatagtataaaagtctagTGACTAGACCGAACACTCGTGCTataattttaaaacaaat	...((.(((((((((((....((((.((((((.(((((((((...................))))))))).))).))).))))....)))))))))))))...	97	-31.7	0.960606
miR-304-5p	TAATCTCAATTTGTAACTGTGA	22	JFBF01000073.1	+	1266526	1266649	cgtgcctagtgtccaatgcaaaattggtTAATCTCAATTTGTAACTGTGAgcgaattcgatatgctgaactcacgttgcatatggagattgcccgaggttgcatccgtttctacattttgtttt	...((..(((((...((((((..((((..((((((....((((((.(((((....((((......)))))))))))))))....))))))..))))..))))))........)))))..))...	118	-35.5	0.696078
miR-305-3p	CGGCACATGTTGAAGTACACTCA	23	JFBF01003687.1	-	2581	2652	catgtctATTGTACTTCATCAGGTGCTCtggtgttcgggttaccCGGCACATGTTGAAGTACATTCAatatg	(((((....(((((((((.((.(((((..((((.......)))).))))).)).)))))))))....)))))	72	-26.4	0.825
miR-305-5p	ATTGTACTTCATCAGGTGCTC	21	JFBF01003687.1	-	2581	2652	catgtctATTGTACTTCATCAGGTGCTCtggtgttcgggttaccCGGCACATGTTGAAGTACATTCAatatg	(((((....(((((((((.((.(((((..((((.......)))).))))).)).)))))))))....)))))	72	-26.4	0.825
miR-306-5p	CCAGGTACTTAGTGACTCTC	20	JFBF01000027.1	-	1321840	1321903	CCAGGTACTTAGTGACTCTCaagtaggcattgccatttaacgctgagggttactttgtgcctaa	..((((((..(((((((((((.((.(((...))).....))..)))))))))))..))))))..	60	-27.2	0.937931
miR-308-3p	TATCACAGGATTATACTG	18	JFBF01000075.1	+	955974	956061	taatgattatgcggcaCGCAGTATATTTTTGTGTTATGtgtacttaacaatcaTATCACAGGATTATACTGtgagcagcgtatcactt	...(((.(((((.((.(((((((((.(..((((.(((((((.....)))..)))).))))..).))))))))).)).))))))))...	82	-32.1	1.03548
miR-308-5p	CGCAGTATATTTTTGTGTTATG	22	JFBF01000075.1	+	955974	956061	taatgattatgcggcaCGCAGTATATTTTTGTGTTATGtgtacttaacaatcaTATCACAGGATTATACTGtgagcagcgtatcactt	...(((.(((((.((.(((((((((.(..((((.(((((((.....)))..)))).))))..).))))))))).)).))))))))...	82	-32.1	1.03548
miR-309-3p	TCACTGGGTAAAGTTTGTCCT	21	JFBF01000054.1	-	205208	205296	caatattatacggcaaactatattcagctgtggtgtcaactcctgtacaattttctgcaTCACTGGGTAAAGTTTGTCCTataatgcca	...(((((((.((((((((.((..((...(((((((....................)))))))))..)).)))))))).)))))))...	83	-23.6	0.694118
miR-312-3p	TATTGCACTTGAGACGGCCTGA	22	2R	-	16471561	16471626	gattTGGTTCGTCACAAGGGCAATTCTgcattttttaactagTATTGCACTTGAGACGGCCTGAtt	...(..(..((((.((((.(((((.(((...........))).))))).)))).))))..)..)..	61	-19.7	0.72963
miR-315-5p	TTTTGATTGTTGCTCAGAAAGCC	23	JFBF01000100.1	+	130721	130853	taatgtgtttaaacctttgggtgtttgtataaTTTTGATTGTTGCTCAGAAAGCCctttatttgagcaggCTTTCGAGCAATAATTAAAACCaaacaaaacacccatatcttcaataagcaatacacgcaaaa	...(((((.((...((((((((((((((....(((((((((((((((.((((((((((.....)))..))))))))))))))))))))))....))))).))))))..........)))...)).)))))...	127	-44	1
miR-317-3p	TGAACACAGCTGGTGGTATCC	21	JFBF01000004.1	+	3667822	3667925	tcttatgcatctactgcCGGGATACACCCTGTGCTCGCTtcgtaaatgttcgtaaccgagtcagTGAACACAGCTGGTGGTATCTcagtggtggttgcatgtgt	...((((((.((((..(.(((((((((((((((.((((((((...((....))...)))...))))).)))))..))).))))))).)..)))).))))))...	98	-40.6	0.780769
miR-317-5p	TGGGATACACCCTGTGCTCGCT	22	JFBF01000004.1	+	3667822	3667925	tcttatgcatctactgcCGGGATACACCCTGTGCTCGCTtcgtaaatgttcgtaaccgagtcagTGAACACAGCTGGTGGTATCTcagtggtggttgcatgtgt	...((((((.((((..(.(((((((((((((((.((((((((...((....))...)))...))))).)))))..))).))))))).)..)))).))))))...	98	-40.6	0.780769
miR-318-3p	TCACTGGGCTTTGTTTATCTC	21	JFBF01000147.1	-	463596	463697	tcagttttgatatatgagatataccaagttcagttttgttcaaatgattgttctgttgcctttcaTCACTGGGCTTTGTTTATCTCatagtattaaaatgtg	...((((((((((((((((((.((.(((..((((..((..(((..((....))..))).....))..))))..))).)).)))))))).))))))))))...	96	-30.1	0.940625
miR-375-3p	TTTGTTCGTTTGGCTTAAGTT	21	JFBF01000122.1	-	685315	685447	tctggatcatgtctgcgcctaagttgcgaattacttgagccaagtgaatagaaactgtcacaattgtttaaacaaaagTTTGTTCGTTTGGCTTAAGTTattttcaaacttaagtggcaacgacttggccaac	..(((.(((.((((((((.((((((..((((.(((((((((((..(((((((...(((.((....))....)))....)))))))..))))))))))).))))...)))))).))).))..))).))))))..	129	-41.7	0.817647
miR-927-3p	CAAAGCGTTTGGATTCTGAAAC	22	JFBF01000941.1	-	10456	10555	agaatccttgcaactcatTTTAGAATTCCTACGCTTTACCgtagaaattgttaatcggCAAAGCGTTTGGATTCTGAAACgagcggcagtcaagggtaaa	...((((((((..(((.(((((((((((..(((((((.(((...((....))...))).)))))))..))))))))))).)))..)))....)))))...	94	-37.2	0.907317
miR-927-5p	TTTAGAATTCCTACGCTTTACC	22	JFBF01000941.1	-	10456	10555	agaatccttgcaactcatTTTAGAATTCCTACGCTTTACCgtagaaattgttaatcggCAAAGCGTTTGGATTCTGAAACgagcggcagtcaagggtaaa	...((((((((..(((.(((((((((((..(((((((.(((...((....))...))).)))))))..))))))))))).)))..)))....)))))...	94	-37.2	0.907317
miR-929-5p	AAATTGACTCTAGTAGGGAGT	21	JFBF01000017.1	-	1951169	1951256	taccttttgtagttcAAATTGACTCTAGTAGGGAGTccttttaacgagcgaCTCCCTAACGGAGTCAGATTGatctctgcaaaggtcg	.(((.(((((((.((((..(((((((..((((((((((((.....))).)))))))))..)))))))..))))...))))))))))..	85	-41.3	1.05897
miR-932-5p	TCAATTCCGTAGTGCATTGCTA	22	2L	+	6902062	6902152	ttggttttgaagtttTCAATTCCGTAGTGCATTGCAGtgtgtttcattatttacTGCAAGCGCTGCGGATTTGGCAactttgacgaccttc	..(((((..(((((..(((.((((((((((.((((((((............)))))))))))))))))).)))..)))))..).))))...	86	-42.7	1.12368
miR-956-3p	TTTCGAGACCACTCTAATCCATT	23	3L	-	11766831	11766978	gatcgttatcGTGTTTGGAATGGTCTCGTTAGCTaacggatgagcaagtgctcggctcactggcccaaatgcagtttgcccggagacgccggttaacccagcactgaaatgtgtagTTTCGAGACCACTCTAATCCATTgcagcattt	....(((...(((.(((((.((((((((..((((((((........((((((.((...((((((......((.....))..(....)))))))...)).))))))....))).))))).)))))))).)))))..)))...)))....	140	-45.8	0.618919
miR-956-5p	TGTTTGGAATGGTCTCGTTAGC	22	3L	-	11766831	11766978	gatcgttatcGTGTTTGGAATGGTCTCGTTAGCTaacggatgagcaagtgctcggctcactggcccaaatgcagtttgcccggagacgccggttaacccagcactgaaatgtgtagTTTCGAGACCACTCTAATCCATTgcagcattt	....(((...(((.(((((.((((((((..((((((((........((((((.((...((((((......((.....))..(....)))))))...)).))))))....))).))))).)))))))).)))))..)))...)))....	140	-45.8	0.618919
miR-958-3p	TGAGATTCTTCTATTCTACTTT	22	3L	-	22662389	22662480	ggcgtgtctatggcaAGTAGAATAGCAGGCTTATCACAtgtttaattcaatctgctgTGAGATTCTTCTATTCTACTTTcgacaacacccgt	((.((((...(((.(((((((((((.(((....(((((.((............)))))))...))).))))))))))))))...))))))..	90	-27.6	0.726316
miR-959-3p	TGTCATCGGGGGTATTATG	19	2L	+	5640940	5641037	ttaactttgttctatattcTTAGTACTCGGGTTGATAAAGaccttttcttcagggagcctTTGTCATCGGGGGTATTATGAAatatagtttaaagaaa	....(((((..((((((((.((((((((....((((((((.((((......))))...))))))))....)))))))).))).)))))..)))))...	91	-28.2	0.854545
miR-960-5p	TGAGTATTCCAGATTGCATAG	21	2L	+	5641063	5641155	gggttttgtaccacattcTGAGTATTCCAGATTGCATAGCtttgtgctactattgcTATACGGTCTGGGACACTTTTAacatggtatcaaatc	.(((((..(((((..((..((((.(((((((..(.(((((..((......))..))))).)..))))))).))))..))..)))))..)))))	92	-30.1	0.813514
miR-963-5p	ACAAGGTAAATATCAGGTTGTTT	23	2L	+	5641990	5642078	ttagtctaatctaaaACAAGGTAAATATCAGGTTGTTTCctgtattcgatcgaAACATCTGTATATACCTTTGTTccgattggacaaaa	...((((((((...(((((((((.(((.(((((.(((((............))))))))))))).)))).)))))..))))))))....	82	-27.1	0.934483
miR-970-3p	TCATAAGACACACGCGGCTAT	21	JFBF01000172.1	-	303592	303719	tgggttgcacttgaaaataattatataatgaaatgttgtagctggcgtttgttttatttggtagcagtgattgaaactaTCATAAGACACACGCGGCTATtacatttttttgttatcaacgcaattgt	...(((((..((((.(((((.........(((((((..(((((.((((.((((((((.((((..(((...)))..))))..)))))))).)))))))))..))))))).))))).)))).)))))...	122	-33.8	0.804762
miR-981-3p	TTCGTTGTCGACGAAACCTGCA	22	JFBF01000278.1	+	154300	154392	aaatccatgctgaactCGGGTTTCGTAAGCAGCGGGCTgttaaactgttaaaacgagTTCGTTGTCGACGAAACCTGCAtatcgtgtggacaa	...((((..(.((...((((((((((..((((((..(((((..........))).))..))))))..))))))))))....)))..))))...	87	-37.6	0.874419
miR-981-5p	CGGGTTTCGTAAGCAGCGGGCT	22	JFBF01000278.1	+	154300	154392	aaatccatgctgaactCGGGTTTCGTAAGCAGCGGGCTgttaaactgttaaaacgagTTCGTTGTCGACGAAACCTGCAtatcgtgtggacaa	...((((..(.((...((((((((((..((((((..(((((..........))).))..))))))..))))))))))....)))..))))...	87	-37.6	0.874419
miR-983-5p	ATAATACGTTTCGAACTAATG	21	X	-	4262516	4262614	tatattgcaataattaaATAATACGTTTCGAACTAATGAttttcagttcattcATTAGGTAGTTACGCATTATCTagttgttgtaaacatt	....((((((((((((.(((((.(((......(((((((............)))))))......))).))))).)))))))))))).....	82	-23.2	1.0087
miR-986-5p	TCTCGAATAGCGTTGTGACTGA	22	2R	+	4332487	4332586	cacacctgaaattacccaTCTCGAATAGCGTTGTGACTGAggtaactgcgcatcgaatctactcAGCGGCGAGGCTATTCAAGTAAggttattttgggcc	....((..((((.(((...((.(((((((.((((..(((((.......((...))......)))))..)))).))))))).))...))).))))..))..	94	-34.7	0.722917
miR-987-5p	TAAAGTAAATAGTCTGGATTGAT	23	JFBF01000144.1	+	237339	237434	atatgttaaactgtgctTAAAGTAAATAGTCTGGATTGATgagagttaataaggactcatcaacaggcatttacttcaatcgcagttcaaacaaaa	...((((.(((((((.((.((((((((.(((((..((((((((............))))))))))))))))))))).)).)))))))..))))...	90	-31.3	1.00968
miR-988-3p	CCCCTTGTTGCAAACCTCACG	21	JFBF01000016.1	-	2497642	2497712	tttgtgtGTGTGATTTGTAGCAAAGTGATTtgcatttgaaatCCCCTTGTTGCAAACCTCACGcatacgcg	...((((((((((((((((((((...(((((.......)))))...))))))))))..))))))))))...	65	-26.1	0.87
miR-988-5p	GTGTGATTTGTAGCAAAGTGATT	23	JFBF01000016.1	-	2497642	2497712	tttgtgtGTGTGATTTGTAGCAAAGTGATTtgcatttgaaatCCCCTTGTTGCAAACCTCACGcatacgcg	...((((((((((((((((((((...(((((.......)))))...))))))))))..))))))))))...	65	-26.1	0.87
miR-989-3p	TGTGATGTGACGTAGTGGAAC	21	2R	-	10032856	10033029	aaagattttgggaatcGGCCACTACCTTGCAGTCACGTGatgaaaagacacaggtgacactgatccggatttggtagttgacaaatcctccatgccgagattagtttcattttgcgtcttttgaattcgaatagttcaTGTGATGTGACGTAGTGGAACatacctgaaattaca	...(((((..((.((...(((((((.(..((.((((((((..(((((((.((..(((.((((((((((...(((..(((....)))...)))..))).))))))).)))..).).)))))))(....).......))))))))))..).)))))))...)).))..)))))...	168	-60.4	0.838889
miR-993-3p	GAAGCTCGTCTCTACAGGTATCT	23	JFBF01000177.1	+	21672	21778	ctcccgtgaccTACCCTGTAGTTCCGGGCTTTTgttgaaatagcaattcaaactaaatgcatttatagccaatcaGAAGCTCGTCTCTACAGGTATCTcacagggta	..(((((((..((.(((((((...(((((((((((((((((.(((.((......)).))))))).....))).))))))))))...)))))))))..)))).)))..	103	-35.7	0.759574
miR-993-5p	TACCCTGTAGTTCCGGGCTTTT	22	JFBF01000177.1	+	21672	21778	ctcccgtgaccTACCCTGTAGTTCCGGGCTTTTgttgaaatagcaattcaaactaaatgcatttatagccaatcaGAAGCTCGTCTCTACAGGTATCTcacagggta	..(((((((..((.(((((((...(((((((((((((((((.(((.((......)).))))))).....))).))))))))))...)))))))))..)))).)))..	103	-35.7	0.759574
miR-994-3p	TATCACAGTGGCTGTTTCTTAT	22	JFBF01000147.1	-	463817	463918	ttatatcgagttatcTAAGGAAATAGTAGCCGTGATTttattcaactcgaagtgtttgcaTATCACAGTTGCTGTTTCTTTTagatagctcttttgtaagca	(((((..(((((((((((((((((((((((.(((((........((.....))........))))).)))))))))))))).)))))))))...)))))...	99	-36.6	1.07647
miR-994-5p	TAAGGAAATAGTAGCCGTGATT	22	JFBF01000147.1	-	463817	463918	ttatatcgagttatcTAAGGAAATAGTAGCCGTGATTttattcaactcgaagtgtttgcaTATCACAGTTGCTGTTTCTTTTagatagctcttttgtaagca	(((((..(((((((((((((((((((((((.(((((........((.....))........))))).)))))))))))))).)))))))))...)))))...	99	-36.6	1.07647
miR-995-3p	TAGCACCACATGATTCGGCTT	21	JFBF01000041.1	+	1461866	1461959	gaagcagccatacaaggcccgtatcatgtggatgctgcgcttctatcaactattacacgTAGCACCACATGATTCGGCTTtgtcgggttgtgta	...((((((..((((((((...(((((((((.(((((((..................))))))))))))))))..))))))))..))))))...	88	-44.1	0.958696
miR-996-3p	TGACTAGATTTCATGCTCGT	20	JFBF01000218.1	-	41362	41454	ctctattttgtcGGCGAACATGGATCTAGTGCACGgtttattcataatcaagttcgTGACTAGATTTCATGCTCGTctattaagttgggtcaa	(((.((((....(((((.((((((((((((.(((((.................))))))))))))).)))).)))))....)))).)))....	89	-27.7	0.748649
miR-998-3p	TAGCACCATGAGATTCAGCTC	21	JFBF01000005.1	+	2326060	2326177	taaaaattcattttggaACTGAATTCTCGTGGTTCTGCAttgcataccatgacgaggtaaacgtattgtaattgaaattttgTAGCACCATGAGATTCAGCTCtagcgtgaatttcaa	...(((((((..(((((.(((((.(((((((((.((((((((((((((.......)))).......))))).........))))).)))))))))))))).)))))..)))))))...	112	-38.7	0.921429
miR-998-5p	ACTGAATTCTCGTGGGTCTGCA	22	JFBF01000005.1	+	2326060	2326177	taaaaattcattttggaACTGAATTCTCGTGGTTCTGCAttgcataccatgacgaggtaaacgtattgtaattgaaattttgTAGCACCATGAGATTCAGCTCtagcgtgaatttcaa	...(((((((..(((((.(((((.(((((((((.((((((((((((((.......)))).......))))).........))))).)))))))))))))).)))))..)))))))...	112	-38.7	0.921429
miR-999-3p	TGTTAACTGTAAGACTGTGTCT	22	JFBF01000069.1	-	768665	768760	aaattgtgctcaattactgggacatagtcatacagcaaatgttgtgttttgagccaaTGTTAACTGTAAGACTGTGTCTtagtgttgcgccagcat	...(((.((.(((.((((..(((((((((.(((((..((..(((.((.....)))))..))..))))).)))))))))..))))))).)))))...	90	-37.3	0.981579
miR-1000-5p	ATATTGTCCTGTCACAGCAGT	21	JFBF01000020.1	+	1908097	1908179	tgccagtgATATTGTCCTGTCACAGCAGTactgttcttctcgatatgatagcctactgctgggccggggcattaacattgtct	...(((((.((.(((((((((.(((((((((((((...........)))))..))))))))))).)))))).)).)))))...	77	-30	0.75

## Sheet: 7 hpo
miR_name	miR_seq	length	genome ID	strand	start	end	pre-miRNA_seq	Secondary Structure(SS)	hairpin Len	Free energy(dG)	MFEI
miR-1-3p	TGGAATGTAAAGAAGTATGGAG	22	JFBF01001330.1	-	2402	2472	ttagttccattcttccttgcattcgatagtactgaaaatatcataTGGAATGTAAAGAAGTATGGAGcaag	...(((((((.((((.((((((((.(((....(((.....)))))).)))))))).)))).)))))))...	65	-25.8	1.075
miR-2a-3p	TCACAGCCAGCTTTGATGAGCT	22	JFBF01000002.1	-	2204158	2204229	atctaagCCTCATCAAGTGGTTGTGATAtggattctcaacgcataTCACAGCCAGCTTTGATGAGCTaggat	(((..((.((((((((((((((((((((((...........)))))))))))))..)))))))))))..)))	72	-32	1.03226
miR-2a-5p	CCTCATCAAGTGGTTGTGATA	21	JFBF01000002.1	-	2204158	2204229	atctaagCCTCATCAAGTGGTTGTGATAtggattctcaacgcataTCACAGCCAGCTTTGATGAGCTaggat	(((..((.((((((((((((((((((((((...........)))))))))))))..)))))))))))..)))	72	-32	1.03226
miR-2b-3p	TATCACAGCCAGCTTTGAGGAG	22	JFBF01000022.1	-	1637349	1637438	gttgaagttgtgtcaTTCTTCAAAGCGGTTGTGAAATgtttcatttaaaatcaTATCACAGCCAGCTTTGAGGAGcgatacgattttgtc	...(((((((((((..((((((((((((((((((.((((((......))).))).)))))))).))))))))))..)))))))))))...	84	-40.5	1.19118
miR-2b-5p	TTCTTCAAAGCGGTTGTGAAAT	22	JFBF01000022.1	-	1637349	1637438	gttgaagttgtgtcaTTCTTCAAAGCGGTTGTGAAATgtttcatttaaaatcaTATCACAGCCAGCTTTGAGGAGcgatacgattttgtc	...(((((((((((..((((((((((((((((((.((((((......))).))).)))))))).))))))))))..)))))))))))...	84	-40.5	1.19118
miR-2c-3p	TCACAGCCAGCTTTGATGAGCA	22	JFBF01000020.1	+	1019339	1019446	gtgtgtgctggcactttcaatgTCATCAAAAAGGGCTGTTGtagatattctgtaactgagaagtaTCACAGCCAGCTTTGATGAGCAttgcaattaaaccgcataaga	...(((((.((....(((((((((((((((...((((((....((((((((.......)).))))))))))))...)))))))).))))).)).....)))))))...	102	-32.9	0.747727
miR-2c-5p	TCATCAAAAAGGGCTGTTG	19	JFBF01000020.1	+	1019339	1019446	gtgtgtgctggcactttcaatgTCATCAAAAAGGGCTGTTGtagatattctgtaactgagaagtaTCACAGCCAGCTTTGATGAGCAttgcaattaaaccgcataaga	...(((((.((....(((((((((((((((...((((((....((((((((.......)).))))))))))))...)))))))).))))).)).....)))))))...	102	-32.9	0.747727
miR-5-3p	TATCACAGTGATTTTCCTTGT	21	2R	-	15548663	15548731	gctaAAAGGAACGATCGTTGTGATATGagttgtttcctaacaTATCACAGTGATTTTCCTTTATAacgc	....(((((((.((((..(((((((((.............)))))))))..))))))))))).......	58	-21.9	0.876
miR-5-5p	AAAGGAACGTTCGTTGTGATAT	22	2R	-	15548663	15548731	gctaAAAGGAACGATCGTTGTGATATGagttgtttcctaacaTATCACAGTGATTTTCCTTTATAacgc	....(((((((.((((..(((((((((.............)))))))))..))))))))))).......	58	-21.9	0.876
miR-6-3p	CATCACAGTGGCTGTTCTTT	20	JFBF01000054.1	-	203037	203103	cagggaacagttgctgcgttgtatttgctttattttatagataCATCACAGTGGCTGTTCTTTatat	...((((((((..(((...((((((((..........))))))))...)))..))))))))......	58	-24.2	1.00833
miR-7-3p	CAATAAATCCCTTGTCTTCTTA	22	JFBF01000368.1	-	139308	139398	taagatacattttgcaTGGAAGACTAGTGATTTTGTTGTTttgtttcacgagtaaCAATAAATCCCTTGTCTTCTTAcaaagtgtattgac	...(((((((((((...(((((((.((.(((((.(((((((((.....)))..))))))))))).)).)))))))..)))))))))))...	85	-29.6	1.02069
miR-7-5p	TGGAAGACTAGTGATTTTGTTGTT	24	JFBF01000368.1	-	139308	139398	taagatacattttgcaTGGAAGACTAGTGATTTTGTTGTTttgtttcacgagtaaCAATAAATCCCTTGTCTTCTTAcaaagtgtattgac	...(((((((((((...(((((((.((.(((((.(((((((((.....)))..))))))))))).)).)))))))..)))))))))))...	85	-29.6	1.02069
let-7-5p	TGAGGTAGTAGGTTGTATAGT	21	JFBF01000010.1	+	2862308	2862383	tctggcaaatTGAGGTAGTAGGTTGTATAGTagtattaacggcatgCTATACAACGTGCTAGCTTTCTttgcttga	((..(((((..(((.(((((.(((((((((((((.......)).))))))))))).))))).)))..)))))..))	76	-32.6	1.08667
miR-8-3p	TAATACTGTCAGGTAAAGATGTC	23	JFBF01000093.1	-	156302	156390	aaggacgtctgttcaCATCTTACCGGGCAGCATTAGAtttttcaaatacatttcTAATACTGTCAGGTAAAGATGTCgtccgagtcctt	((((((.((.....((((((((((.(((((.((((((...............)))))).))))).))).))))))).....))))))))	89	-30.4	0.844444
miR-8-5p	CATCTTACCGGGCAGCATTAGA	22	JFBF01000093.1	-	156302	156390	aaggacgtctgttcaCATCTTACCGGGCAGCATTAGAtttttcaaatacatttcTAATACTGTCAGGTAAAGATGTCgtccgagtcctt	((((((.((.....((((((((((.(((((.((((((...............)))))).))))).))).))))))).....))))))))	89	-30.4	0.844444
miR-9a-3p	TAAAGCTAGCTTACCGAAGTTA	22	3L	+	19558231	19558308	gctatgttgTCTTTGGTTATCTAGCTGTATGAgtgataaataacgtcaTAAAGCTAGCTTACCGAAGTTAatattagc	((((((((..(((((((...((((((.(((((((........)).))))).))))))...)))))))..))))).)))	78	-27.7	1.02593
miR-9a-5p	TCTTTGGTTATCTAGCTGTATGA	23	3L	+	19558231	19558308	gctatgttgTCTTTGGTTATCTAGCTGTATGAgtgataaataacgtcaTAAAGCTAGCTTACCGAAGTTAatattagc	((((((((..(((((((...((((((.(((((((........)).))))).))))))...)))))))..))))).)))	78	-27.7	1.02593
miR-9b-3p	TAGAGCTTTATTACCAAAAACC	22	JFBF01000027.1	-	1320107	1320198	tgcatattatttgtTCTTTGGTGATTTTAGCTGTATggtgggcgtactagaaatccaTAGAGCTTTATTACCAAAAACCaaatgatttttgc	.(((.((((((((...(((((((((...((((.((((((((.....))).....))))).))))..)))))))))...))))))))...)))	91	-28.8	0.929032
miR-9b-5p	TCTTTGGTGATTTTAGCTGTAT	22	JFBF01000027.1	-	1320107	1320198	tgcatattatttgtTCTTTGGTGATTTTAGCTGTATggtgggcgtactagaaatccaTAGAGCTTTATTACCAAAAACCaaatgatttttgc	.(((.((((((((...(((((((((...((((.((((((((.....))).....))))).))))..)))))))))...))))))))...)))	91	-28.8	0.929032
miR-9c-5p	TCTTTGGTATTCTAGCTGTAG	21	JFBF01000027.1	-	1324087	1324172	atttttgctgtgTCTTTGGTATTCTAGCTGTAGattcttaaatatgctatcatcTAAAGCTTTTATACCAAAGCTccagcttaaat	((((..((((...(((((((((...((((.(((((................))))).))))...)))))))))...))))..))))	86	-25.5	0.944444
miR-10-3p	CAAATTCGGTTCTAGAGAGGTTT	23	JFBF01000063.1	+	1439490	1439566	tctacatccACCCTGTAGATCCGAATTTGTTttgatgtttgtggtgaCAAATTCGGTTCTAGAGAGGTTTgtgtggt	.((((((..(((((.((((.(((((((((((..............))))))))))).)))).)).)))..)))))).	75	-30.7	0.959375
miR-10-5p	ACCCTGTAGATCCGAATTTGTT	22	JFBF01000063.1	+	1439490	1439566	tctacatccACCCTGTAGATCCGAATTTGTTttgatgtttgtggtgaCAAATTCGGTTCTAGAGAGGTTTgtgtggt	.((((((..(((((.((((.(((((((((((..............))))))))))).)))).)).)))..)))))).	75	-30.7	0.959375
miR-11-3p	CATCACAGTCTGAGTTCTTGC	21	JFBF01000005.1	+	2323676	2323748	tgacGGGAGCTCTGGCTGTGATTTGCgtttcacaatcaaatttcatttcgCATCACAGTCTGAGTTCTTGCtg	...(..((((((.((((((((..((((.....................)))))))))))).))))))..)...	67	-26.5	0.80303
miR-11-5p	CAAGAACTTTCTCTGTGACCCG	22	3R	-	17448219	17448293	gcacttaacaagaactttttctgtgacctgcgtgaattcctatatgcaaaccgCATCACAGTCTGAGTTCTTGCttagcgc	((.((...(((((((((...((((((..((((...................))))))))))...)))))))))...)).))	81	-25.4	0.705556
miR-12-5p	TGAGTATTACATCAGGTACTGGT	23	JFBF01000073.1	+	1266962	1267060	agtgcgttcgtccggtTGAGTATTACATCAGGTACTGGTgtgctatcgcttgttaaatctaccagtacttatgtcatactgtcccggatgccacgccca	...((((.(((((((...(((((.((((.(((((((((((...................))))))))))))))).)))))...)))))))..))))...	93	-37.4	0.779167
miR-13a-3p	TATCACAGCCATTTTGATGAGTT	23	JFBF01000020.1	+	1021471	1021565	gcagattcttgcgcaactcttcaagatgttgtgaaatgttttcaagcaactctattcaTATCACAGCCATTTTGATGAGTTtcgtttgaattata	...(((((..(((.(((((.((((((((((((((.(((..................))).)))))).)))))))).))))).)))..)))))...	89	-30.7	0.930303
miR-13b-3p	TATCACAGCCATTTTGACGAGTT	23	JFBF01000020.1	+	1021889	1021957	catttcgttaaaatgtttgtgtttatgtcgccatttgcatactcaTATCACAGCCATTTTGACGAGTTt	...((((((((((((..((((..((((..((.....)).....)))).))))..))))))))))))...	63	-20.1	0.8375
miR-14-3p	TCAGTCTTTTTCTCTCTCCTAT	22	JFBF01000236.1	-	279256	279393	tgttttcggagtaaacgttctgcaacctatgtgggagcgagatagggacttgctgtcatttgaaaaacttttacaaccagTCAGTCTTTTTCTCTCTCCTATagaaattgcgggcgtatcaacatgtccgaaacatat	((.(((((((((..(((.(((((((....((((((((.((((.(..((((..(((......(((....)))......)))..))))..).)))).))))))))....))))))))))....))...)))))))))...	135	-45.2	0.792982
miR-14-5p	GGGAGCGAGACGGGGACTCACT	22	2R	+	5441267	5441329	tgtGGGAGCGAGACGGGGACTCACTgtgcttattaaatagTCAGTCTTTTTCTCTCTCCTATa	((((((((.((((...(((((.(((((.........))))).)))))...)))).))))))))	63	-25.1	0.896429
miR-31a-5p	TGGCAAGATGTCGGCATAGCTGA	23	JFBF01000025.1	+	1708080	1708182	tctgttgatcagtTGGCAAGATGTCGGCATAGCTGAagttaggcttcgtgcgccattctctatgaaagcggctatgcctcatctagtcaattatttcaacggt	.(((((((..(((((((.(((((..((((((((((......(((.......))).(((.....)))..)))))))))).))))).)))))))...))))))).	101	-43.5	0.925532
miR-31b-5p	TGGCAAGATGTCGGCATAGCTGA	23	JFBF01000073.1	+	639392	639499	taggcaattgctgaactTGGCAAGATGTCGGAATAGCTGAatgtatccttatgaaggaagttcaaaaccacggctatgcctcatctagtcaattgctgcgattgtagg	...((((((((.....(((((.(((((..((.(((((((......(((((...))))).(((...)))..))))))).)).))))).))))).....))))))))...	102	-33.3	0.708511
miR-33-5p	TTGCATTGTAGTCGCATTGT	20	JFBF01000286.1	+	72318	72383	atTTGCATTGTAGTCGCCTTGTtgactttataagtttagcgacaacacaagtgattatctgcgtat	...((((..((((((((..(((((...(((......)))...)))))...)))))))).))))...	60	-13.7	0.570833
miR-34-3p	CAGCCACTATCTTCACTGCCGCC	23	JFBF01000004.1	+	3720580	3720663	ggctaagcgcttTGGCAGTGTGGTTAGCTGGTTgtgtcgcttacttcattgaattcaCAGCCACTATCTTCACTGCCGCCgcga	.......(((..((((((((..(.(((.((((((((....(((......)))...))))))))))).)..))))))))..))).	76	-33	0.75
miR-34-5p	TGGCAGTGTGGTTAGCTGGTT	21	JFBF01000004.1	+	3720580	3720663	ggctaagcgcttTGGCAGTGTGGTTAGCTGGTTgtgtcgcttacttcattgaattcaCAGCCACTATCTTCACTGCCGCCgcga	.......(((..((((((((..(.(((.((((((((....(((......)))...))))))))))).)..))))))))..))).	76	-33	0.75
miR-79-3p	ATAAAGCTAGATTACCAAAGC	21	JFBF01000027.1	-	1321247	1321315	tcgCTTTGGCGCTTTAGCTGTAtgatagatttgactacttcATAAAGCTAGATTACCAAAGCattgaag	..(((((((...(((((((.((((((((......)))..))))).)))))))...))))))).......	60	-23	0.884615
miR-79-5p	CTTTGGCGCTTTAGCTGTA	19	JFBF01000027.1	-	1321247	1321315	tcgCTTTGGCGCTTTAGCTGTAtgatagatttgactacttcATAAAGCTAGATTACCAAAGCattgaag	..(((((((...(((((((.((((((((......)))..))))).)))))))...))))))).......	60	-23	0.884615
miR-87-3p	TTGAGCAAAATTTCAGGTGTGT	22	JFBF01000447.1	-	75690	75771	tttcatTCGCGCCTGTATCTTGCTGAACcgtatctttgctttcttccggTTGAGCAAAATTTCAGGTGTGTgagaaatttgt	(((((..((((((((.((.(((((.(((((................))))).))))).))..))))))))))))).......	75	-27.8	0.817647
miR-92b-3p	AATTGCACTAGTCCCGGCCTGC	22	JFBF01000012.1	-	2827282	2827354	tgcgtAGGTCGTGCCTGGTGCTTAATTtgtttttgttattgtgtctcaAATTGCACTAGTCCCGGCCTGCaga	...((((((((...(((((((..((((((.................)))))))))))))...))))))))...	67	-24.9	0.732353
miR-92b-5p	AGGTCGTGCCTGGTGCTTAATT	22	JFBF01000012.1	-	2827282	2827354	tgcgtAGGTCGTGCCTGGTGCTTAATTtgtttttgttattgtgtctcaAATTGCACTAGTCCCGGCCTGCaga	...((((((((...(((((((..((((((.................)))))))))))))...))))))))...	67	-24.9	0.732353
miR-100-3p	CAAGACCGGCATTATGGGAGTC	22	JFBF01000010.1	+	2862103	2862188	ccattaacagaAACCCGTAAATCCGAACTTGTGctgttgtttgtgttgCAAGACCGGCATTATGGGAGTCtgtcaatgtaaacaac	.((((.(((((..(((((((..(((..(((((((........))...)))))..)))..)))))))..))))).))))........	77	-27.2	0.735135
miR-100-5p	AACCCGTAAATCCGAACTTGTG	22	JFBF01000010.1	+	2862103	2862188	ccattaacagaAACCCGTAAATCCGAACTTGTGctgttgtttgtgttgCAAGACCGGCATTATGGGAGTCtgtcaatgtaaacaac	.((((.(((((..(((((((..(((..(((((((........))...)))))..)))..)))))))..))))).))))........	77	-27.2	0.735135
miR-124-3p	TAAGGCACGCGGTGAATGCC	20	JFBF01000080.1	-	6511	6592	tacgtttttctcctGGTATCCACTGTAGGCCTATATGttatttggtcaTAAGGCACGCGGTGAATGCCaagagcgaacgaaa	..(((((..(((.((((((.((((((..((((.((((.........))))))))..)))))).)))))).))).)))))...	77	-32	0.864865
miR-124-5p	GGTATCCACTGTAGGCCTATATG	23	JFBF01000080.1	-	6511	6592	tacgtttttctcctGGTATCCACTGTAGGCCTATATGttatttggtcaTAAGGCACGCGGTGAATGCCaagagcgaacgaaa	..(((((..(((.((((((.((((((..((((.((((.........))))))))..)))))).)))))).))).)))))...	77	-32	0.864865
miR-125-3p	ACAAGTTTTGATCTCCGGTAT	21	JFBF01000010.1	+	2862646	2862738	tgtttgtatggctgatTCCCTGAGACCCTAACTTGTGActtttaacatcagtttcACAAGTTTTGATCTCCGGTATtggccgcaaacttgctg	.((((((..(((..((..((.((((....(((((((((.....(((....))))))))))))....)))).)).))..)))))))))......	86	-31	0.775
miR-125-5p	TCCCTGAGACCCTAACTTGTGA	22	JFBF01000010.1	+	2862646	2862738	tgtttgtatggctgatTCCCTGAGACCCTAACTTGTGActtttaacatcagtttcACAAGTTTTGATCTCCGGTATtggccgcaaacttgctg	.((((((..(((..((..((.((((....(((((((((.....(((....))))))))))))....)))).)).))..)))))))))......	86	-31	0.775
miR-133-3p	CCTTTGGTCCCCTTCAACCAGCT	23	2L	+	20616617	20616714	acctgcaacactgtgtgtAGCTGGTTGACATCGGGTCAGATctgtttttcaagcatTTGGTCCCCTTCAACCAGCTGTagccagtggttgatgacaac	.....((((((((..(..((((((((((....((..(((((((........)).)))))..))...))))))))))..)..))))).)))........	85	-36.9	0.76875
miR-137-3p	TTATTGCTTGAGAATACGCGT	21	JFBF01000025.1	-	1174572	1174696	tgcgtcaaaggttatgaaacttgaacggccacgcgtattcttgggttactaacacgctgtttatgttgTTATTGCTTGAGAATACACGTagttaacaagtcttcgtccacacaccttttgacagt	...(((((((((.((((((((((....((.(((.(((((((..(((...(((((.((.......)))))))..)))..))))))).))).))...))))).)))))......)))))).)))...	119	-37.8	0.726923
miR-184-3p	TGGACGGAGAACTGATAAGGGC	22	JFBF01000128.1	+	433641	433725	ccggtgcattcgtacCCTTATCATTCTTTCGCCCCGTgtgtgcattgtcgacTGGACGGAGAACTGATAAGGGCtcgtatcacca	..((((.((.((..((((((((((((((.((.((.((.((........)))).)).))))))).)))))))))..)).)))))).	82	-30.2	0.671111
miR-184-5p	CCTTATCATTCTCTCGCCCCGT	22	JFBF01000128.1	+	433641	433725	ccggtgcattcgtacCCTTATCATTCTTTCGCCCCGTgtgtgcattgtcgacTGGACGGAGAACTGATAAGGGCtcgtatcacca	..((((.((.((..((((((((((((((.((.((.((.((........)))).)).))))))).)))))))))..)).)))))).	82	-30.2	0.671111
miR-190-5p	AGATATGTTTGATATTCTTGGTTG	24	JFBF01000086.1	-	882745	882840	cgctaatagttccagtcAGATATGTTTGATATTCTTGGTTGttacatttaaaggttcacccaggaatcaaacatattattactgcgattattaata	...(((((((..((((..((((((((((((..((((((.((..((........)).)).))))))))))))))))))...))))..)))))))...	90	-29.9	0.996667
miR-193-5p	TTGGGATTTTTTAGATCAGCAG	22	JFBF01000072.1	-	185558	185673	ttatgctttcattatggTTGGGATTTTTTAGATCAGCAGttaaatatttacggtttagactgagtttaaacaaacattcTACTGGCCTACTAAGTCCCAACatagttacagcaaat	...((((...(((((.((((((((((..(((..(((.((.............((((((((...)))))))).......)).)))..)))..)))))))))))))))...))))...	110	-32.1	0.844737
miR-210-3p	CTTGTGCGTGTGACAGCGGCT	21	JFBF01000084.1	-	612915	612995	ggtacttattgcagctgctggccactgcacaagattagattatgactCTTGTGCGTGTGACAGCGGCTattgtgagagacc	(((.(((((...((((((((..(((((((((((((((.....))).))))))))).))).))))))))...)))))..)))	81	-36.5	0.9125
miR-219-5p	TGATTGTCCAAACGCAATTCTCG	23	JFBF01000126.1	-	423692	423769	tagctcTGATTGTCCAAACGCAATTCTTGatcgatttaaaatatttcaagggttgtgactggacatcgtggctcgaaa	.(((..(((.((((((..(((((..(((((...............)))))..)))))..)))))))))..))).....	72	-28.4	0.916129
miR-252-5p	CTAAGTACTAGTGCCGCAGGAG	22	JFBF01000214.1	+	97404	97509	tttcgctaatatcgcttttCTAAGTACTAGTGCCGCAGGAGatagttcaaacgacacgtagtagacccctgctgccccagtgcttatcaaagcgtgcctagtgtca	...(((((....((((((..((((((((...((.(((((.((....))..(((...)))........))))).))...))))))))..))))))....)))))...	100	-32.1	0.629412
miR-263a-3p	CGTGATCTCTTAGTGGCATCTA	22	JFBF01000022.1	-	329536	329624	atcccggcacagttAATGGCACTGGAAGAATTCACGGgattttttatatataattccCGTGATCTCTTAGTGGCATCTAtggtgtcggg	..((((((((..(..(((.(((((..(((..((((((((...............)))))))))))..))))).)))..)..))))))))	87	-40.3	1.03333
miR-263a-5p	AATGGCACTGGAAGAATTCACGG	23	JFBF01000022.1	-	329536	329624	atcccggcacagttAATGGCACTGGAAGAATTCACGGgattttttatatataattccCGTGATCTCTTAGTGGCATCTAtggtgtcggg	..((((((((..(..(((.(((((..(((..((((((((...............)))))))))))..))))).)))..)..))))))))	87	-40.3	1.03333
miR-263b-5p	CTTGGCACTGGGAGAATTCACAG	23	JFBF01000044.1	+	704216	704279	tCTTGGCACTGGGAGAATTCACAGttgacttttacaatactctgtggttctttgggtgccaaaa	..((((((((..((((((.(((((.................)))))))))))..))))))))..	60	-25	0.925926
miR-274-5p	TTTGTGACCGACACTAACGGGT	22	JFBF01000088.1	+	681694	681736	tattctgttacagtttcatTTTGTGACCGACACTAACGGGTaa	...(((((((..(((((((...))))..)))..)))))))...	37	-42.7	0.993
miR-275-3p	TCAGGTACCTGAAGTAGCGCGCG	23	JFBF01003687.1	-	2731	2815	caagtactttgCGCGCTAATCAGTGACCGGGGCTgggttgttatctaaggcagTCAGGTACCTGAAGTAGCGCGCGaagtgcctg	((.(((((((((((((((.((((..(((..(((((..(((.....)))..))))).)))..))))..))))))))))))))).))	85	-42.2	0.897872
miR-275-5p	CGCGCTAATCAGTGACCGGGGCT	23	JFBF01003687.1	-	2731	2815	caagtactttgCGCGCTAATCAGTGACCGGGGCTgggttgttatctaaggcagTCAGGTACCTGAAGTAGCGCGCGaagtgcctg	((.(((((((((((((((.((((..(((..(((((..(((.....)))..))))).)))..))))..))))))))))))))).))	85	-42.2	0.897872
miR-276a-3p	TAGGAACTTCATACCGTGCTCT	22	JFBF01000015.1	+	288546	288624	cctggtttttgccatcAGCGAGGTATAGAGTTCCTACGttgtatttagaattgTAGGAACTTCATACCGTGCTCTtgga	...........(((..(((..(((((..((((((((((.............))))))))))..)))))..)))..))).	67	-29.7	0.873529
miR-276a-5p	AGCGAGGTATAGAGTTCCTACG	22	JFBF01000015.1	+	288546	288624	cctggtttttgccatcAGCGAGGTATAGAGTTCCTACGttgtatttagaattgTAGGAACTTCATACCGTGCTCTtgga	...........(((..(((..(((((..((((((((((.............))))))))))..)))))..)))..))).	67	-29.7	0.873529
miR-276b-3p	TAGGAACTTAATACCGTGCTCT	22	JFBF01000015.1	+	91725	91798	aagccatcagcgaggtatagagttcctacgtgactttaaagaattgTAGGAACTTAATACCGTGCTCTtggagg	...(((..(((..(((((..((((((((((...((....))...))))))))))..)))))..)))..)))...	68	-29.2	0.9125
miR-277-3p	TAAATGCACTATCTGGTA	18	JFBF01000049.1	+	1399882	1399952	ccaaggtttcctagaagcagacaagggatccgacgagcttatgatTAAATTCACTATCTGGTAaacctagc	...((((((.((((((((......((...)).....)))..(((......)))...))))).))))))...	65	-12.6	0.406452
miR-278-3p	TCGGTGGGACTTTCGTCCGTTT	22	JFBF01000380.1	-	13294	13383	gatggttcagtgcgaccggatgagggtcctcaacgaccgttttcattaatatgcgggTCGGTGGGACTTTCGTCCGTTTgtaagaccata	.((((((...(((((.(((((((..((((.((.(((((((............)).))))).))))))..))))))).))))).)))))).	88	-40.9	0.88913
miR-279-5p	TTGACATTGATTTTCTTTG	19	JFBF01000067.1	-	940982	941086	tagattcattatcagttgtTTGACATTCATTTTCTTTGtgcactagcattcggaatagtgaaagaagacacaaagaaagcgaatgcaggaaattgaatgaatatg	...((((((..((((((..(((.(((((..(((((((((((((((..........)))))........))))))))))..))))))))..))))))))))))...	99	-29.7	0.848571
miR-281-3p	TGTCATGGAATTGCTCTCTTT	21	JFBF01000183.1	+	324182	324252	aaaatgAAGAGAGCTATCCATCGACAGTCaagtattataatatacTGTCATGGAATTGCTCTTTTTgtata	...(..((((((((..(((((.((((((...((((....)))))))))))))))...))))))))..)...	65	-26	1.18182
miR-281-5p	AAGAGAGCTATCCGTCGACAGTC	23	JFBF01000183.1	+	324182	324252	aaaatgAAGAGAGCTATCCATCGACAGTCaagtattataatatacTGTCATGGAATTGCTCTTTTTgtata	...(..((((((((..(((((.((((((...((((....)))))))))))))))...))))))))..)...	65	-26	1.18182
miR-282-5p	TAGCCTCTACTAGGCTTTGTCT	22	JFBF01000001.1	-	5403997	5404092	aattcttggactgaatcTAGCCTCTACTAGGCTTTGTCTgtgtgagtttaaagaatatcagACATAGCCTAAAAGAGGTTAGGtgaaacaggaaca	..((((((......(((((((((((..((((((.(((((((((...........))).)))))).))))))..)))))))))))....))))))..	92	-40.1	1.08378
miR-283-5p	AAATATCAGCTGGTAATTCTG	21	JFBF01000073.1	+	1264457	1264575	ccacgctgattgattcttaaaggtAAATATCAGCTGGTAATTCTGggattttatcaattttcaaacacTCGGAATTTCAGTTGGTATACActtttacgaattctatgtagtcatcgcaa	...((.((((((((((.(((((((..(((((((((((.(((((((((....................))))))))))))))))))))..))))))).)))))......))))).))...	113	-33.3	0.812195
miR-284-3p	GTCAGCAACTTGATTCCAGCA	21	JFBF01000001.1	-	1043699	1043812	gaggtttgcgttgcaattCCTGGAATTAAGTTGACTGGGTAGCcatcaaagcacggcttgcaaatcgctttataaGTCAGCAACTTGATTCCAGCAaatgcgatgccaaacgca	...((((((((((((.((.((((((((((((((.((((..((((..........)))).((.....))........)))))))))))))))))).)).)))))))).))))...	108	-44.2	0.85
miR-284-5p	CCTGGAATTAAGTTGACTGTGTAGC	25	JFBF01000001.1	-	1043699	1043812	gaggtttgcgttgcaattCCTGGAATTAAGTTGACTGGGTAGCcatcaaagcacggcttgcaaatcgctttataaGTCAGCAACTTGATTCCAGCAaatgcgatgccaaacgca	...((((((((((((.((.((((((((((((((.((((..((((..........)))).((.....))........)))))))))))))))))).)).)))))))).))))...	108	-44.2	0.85
miR-285-3p	CTAGCACCATTTGAAATCAGTGTT	24	3L	-	11939193	11939291	tcgaatcgaagaACTGAGATCGATTGGTGCATAGAtatcaggagaacccactcaatttaactcTAGCACCATTCGAAATCAGTGCttttgataagaaac	((..(((((((.(((((..((((.((((((.((((......(((......)))........)))))))))).))))..)))))..)))))))..))...	96	-34.5	0.884615
miR-285-5p	ACTGAGATCGATTGGTGCATAG	22	3L	-	11939193	11939291	tcgaatcgaagaACTGAGATCGATTGGTGCATAGAtatcaggagaacccactcaatttaactcTAGCACCATTCGAAATCAGTGCttttgataagaaac	((..(((((((.(((((..((((.((((((.((((......(((......)))........)))))))))).))))..)))))..)))))))..))...	96	-34.5	0.884615
miR-286-3p	TGACTAGACCGAACACTCGTGCT	23	JFBF01000054.1	-	204881	204983	tgatgattttaaaattaaacagCGATTGTCGGCCTAGTCGCTtattatagtataaaagtctagTGACTAGACCGAACACTCGTGCTataattttaaaacaaat	...((.(((((((((((....((((.((((((.(((((((((...................))))))))).))).))).))))....)))))))))))))...	97	-31.7	0.960606
miR-286-5p	CGATTGTCGGCCTAGTCGCT	20	JFBF01000054.1	-	204881	204983	tgatgattttaaaattaaacagCGATTGTCGGCCTAGTCGCTtattatagtataaaagtctagTGACTAGACCGAACACTCGTGCTataattttaaaacaaat	...((.(((((((((((....((((.((((((.(((((((((...................))))))))).))).))).))))....)))))))))))))...	97	-31.7	0.960606
miR-304-5p	TAATCTCAATTTGTAACTGTGA	22	JFBF01000073.1	+	1266526	1266649	cgtgcctagtgtccaatgcaaaattggtTAATCTCAATTTGTAACTGTGAgcgaattcgatatgctgaactcacgttgcatatggagattgcccgaggttgcatccgtttctacattttgtttt	...((..(((((...((((((..((((..((((((....((((((.(((((....((((......)))))))))))))))....))))))..))))..))))))........)))))..))...	118	-35.5	0.696078
miR-305-3p	CGGCACATGTTGAAGTACACTCA	23	JFBF01003687.1	-	2581	2652	catgtctATTGTACTTCATCAGGTGCTCtggtgttcgggttaccCGGCACATGTTGAAGTACATTCAatatg	(((((....(((((((((.((.(((((..((((.......)))).))))).)).)))))))))....)))))	72	-26.4	0.825
miR-305-5p	ATTGTACTTCATCAGGTGCTC	21	JFBF01003687.1	-	2581	2652	catgtctATTGTACTTCATCAGGTGCTCtggtgttcgggttaccCGGCACATGTTGAAGTACATTCAatatg	(((((....(((((((((.((.(((((..((((.......)))).))))).)).)))))))))....)))))	72	-26.4	0.825
miR-306-5p	CCAGGTACTTAGTGACTCTC	20	JFBF01000027.1	-	1321840	1321903	CCAGGTACTTAGTGACTCTCaagtaggcattgccatttaacgctgagggttactttgtgcctaa	..((((((..(((((((((((.((.(((...))).....))..)))))))))))..))))))..	60	-27.2	0.937931
miR-307a-3p	TCACAACCTCCTTGAGTGAGC	21	JFBF01000245.1	-	68426	68508	tgtcttgctttgACTCACTCAACCTGGGTGTGATgtttttgattcggtatccaTCACAACCTCCTTGAGTGAGCgatagcagg	...(((((((((.(((((((((...((.(((((((.....(((.....)))))))))).))...)))))))))))).))))))	80	-33	0.846154
miR-307a-5p	ACTCACTCAACCTGGGTGTGAT	22	JFBF01000245.1	-	68426	68508	tgtcttgctttgACTCACTCAACCTGGGTGTGATgtttttgattcggtatccaTCACAACCTCCTTGAGTGAGCgatagcagg	...(((((((((.(((((((((...((.(((((((.....(((.....)))))))))).))...)))))))))))).))))))	80	-33	0.846154
miR-308-3p	TATCACAGGATTATACTG	18	JFBF01000075.1	+	955974	956061	taatgattatgcggcaCGCAGTATATTTTTGTGTTATGtgtacttaacaatcaTATCACAGGATTATACTGtgagcagcgtatcactt	...(((.(((((.((.(((((((((.(..((((.(((((((.....)))..)))).))))..).))))))))).)).))))))))...	82	-32.1	1.03548
miR-308-5p	CGCAGTATATTTTTGTGTTATG	22	JFBF01000075.1	+	955974	956061	taatgattatgcggcaCGCAGTATATTTTTGTGTTATGtgtacttaacaatcaTATCACAGGATTATACTGtgagcagcgtatcactt	...(((.(((((.((.(((((((((.(..((((.(((((((.....)))..)))).))))..).))))))))).)).))))))))...	82	-32.1	1.03548
miR-309-3p	TCACTGGGTAAAGTTTGTCCT	21	JFBF01000054.1	-	205208	205296	caatattatacggcaaactatattcagctgtggtgtcaactcctgtacaattttctgcaTCACTGGGTAAAGTTTGTCCTataatgcca	...(((((((.((((((((.((..((...(((((((....................)))))))))..)).)))))))).)))))))...	83	-23.6	0.694118
miR-312-3p	TATTGCACTTGAGACGGCCTGA	22	2R	-	16471561	16471626	gattTGGTTCGTCACAAGGGCAATTCTgcattttttaactagTATTGCACTTGAGACGGCCTGAtt	...(..(..((((.((((.(((((.(((...........))).))))).)))).))))..)..)..	61	-19.7	0.72963
miR-315-5p	TTTTGATTGTTGCTCAGAAAGCC	23	JFBF01000100.1	+	130721	130853	taatgtgtttaaacctttgggtgtttgtataaTTTTGATTGTTGCTCAGAAAGCCctttatttgagcaggCTTTCGAGCAATAATTAAAACCaaacaaaacacccatatcttcaataagcaatacacgcaaaa	...(((((.((...((((((((((((((....(((((((((((((((.((((((((((.....)))..))))))))))))))))))))))....))))).))))))..........)))...)).)))))...	127	-44	1
miR-316-3p	ACAGGAAAGGGAAAAAGGCGTA	22	3L	-	21661814	21661902	aaattctagtcgattTGTCTTTTTCCGCTTACTGGCGtttaattcaaacaacgacaggaaagggaaaaaggcgtatttactatgagttt	((((((((((..((..((((((((((.(((.(((.((((..........)))).)))..)))))))))))))..))..)))).))))))	89	-27.2	0.85
miR-316-5p	TGTCTTTTTCCGCTTACTGGC	21	JFBF01000065.1	-	1187328	1187418	tgcaattctggtagattTGTCTTTTTCCGCTTACTGTCgctttgtttgggacgacaggaaaggggaagagacgtattcacttagaattcga	((.(((((((((.((..(((((((((((.(((.((((((((.......)).))))))..))))))))))))))...))))).)))))))).	90	-32.9	0.84359
miR-317-3p	TGAACACAGCTGGTGGTATCC	21	JFBF01000004.1	+	3667822	3667925	tcttatgcatctactgcCGGGATACACCCTGTGCTCGCTtcgtaaatgttcgtaaccgagtcagTGAACACAGCTGGTGGTATCTcagtggtggttgcatgtgt	...((((((.((((..(.(((((((((((((((.((((((((...((....))...)))...))))).)))))..))).))))))).)..)))).))))))...	98	-40.6	0.780769
miR-317-5p	TGGGATACACCCTGTGCTCGCT	22	JFBF01000004.1	+	3667822	3667925	tcttatgcatctactgcCGGGATACACCCTGTGCTCGCTtcgtaaatgttcgtaaccgagtcagTGAACACAGCTGGTGGTATCTcagtggtggttgcatgtgt	...((((((.((((..(.(((((((((((((((.((((((((...((....))...)))...))))).)))))..))).))))))).)..)))).))))))...	98	-40.6	0.780769
miR-318-3p	TCACTGGGCTTTGTTTATCTC	21	JFBF01000147.1	-	463596	463697	tcagttttgatatatgagatataccaagttcagttttgttcaaatgattgttctgttgcctttcaTCACTGGGCTTTGTTTATCTCatagtattaaaatgtg	...((((((((((((((((((.((.(((..((((..((..(((..((....))..))).....))..))))..))).)).)))))))).))))))))))...	96	-30.1	0.940625
miR-375-3p	TTTGTTCGTTTGGCTTAAGTT	21	JFBF01000122.1	-	685315	685447	tctggatcatgtctgcgcctaagttgcgaattacttgagccaagtgaatagaaactgtcacaattgtttaaacaaaagTTTGTTCGTTTGGCTTAAGTTattttcaaacttaagtggcaacgacttggccaac	..(((.(((.((((((((.((((((..((((.(((((((((((..(((((((...(((.((....))....)))....)))))))..))))))))))).))))...)))))).))).))..))).))))))..	129	-41.7	0.817647
miR-927-3p	CAAAGCGTTTGGATTCTGAAAC	22	JFBF01000941.1	-	10456	10555	agaatccttgcaactcatTTTAGAATTCCTACGCTTTACCgtagaaattgttaatcggCAAAGCGTTTGGATTCTGAAACgagcggcagtcaagggtaaa	...((((((((..(((.(((((((((((..(((((((.(((...((....))...))).)))))))..))))))))))).)))..)))....)))))...	94	-37.2	0.907317
miR-927-5p	TTTAGAATTCCTACGCTTTACC	22	JFBF01000941.1	-	10456	10555	agaatccttgcaactcatTTTAGAATTCCTACGCTTTACCgtagaaattgttaatcggCAAAGCGTTTGGATTCTGAAACgagcggcagtcaagggtaaa	...((((((((..(((.(((((((((((..(((((((.(((...((....))...))).)))))))..))))))))))).)))..)))....)))))...	94	-37.2	0.907317
miR-929-3p	CTCCCTAACGGAGTCAGATTG	21	JFBF01000017.1	-	1951169	1951256	taccttttgtagttcAAATTGACTCTAGTAGGGAGTccttttaacgagcgaCTCCCTAACGGAGTCAGATTGatctctgcaaaggtcg	.(((.(((((((.((((..(((((((..((((((((((((.....))).)))))))))..)))))))..))))...))))))))))..	85	-41.3	1.05897
miR-929-5p	AAATTGACTCTAGTAGGGAGT	21	JFBF01000017.1	-	1951169	1951256	taccttttgtagttcAAATTGACTCTAGTAGGGAGTccttttaacgagcgaCTCCCTAACGGAGTCAGATTGatctctgcaaaggtcg	.(((.(((((((.((((..(((((((..((((((((((((.....))).)))))))))..)))))))..))))...))))))))))..	85	-41.3	1.05897
miR-932-3p	TGCAAGCGCTGCGGATTTGGCA	22	2L	+	6902062	6902152	ttggttttgaagtttTCAATTCCGTAGTGCATTGCAGtgtgtttcattatttacTGCAAGCGCTGCGGATTTGGCAactttgacgaccttc	..(((((..(((((..(((.((((((((((.((((((((............)))))))))))))))))).)))..)))))..).))))...	86	-42.7	1.12368
miR-954-3p	TTCACATGCAACATCCCTTAC	21	4	+	646752	646838	tacaaacacaagatttTCTGGGTGTTGCGTTGTGTGTacctgtgtacaggcgtaTTCACATGCAACATCCCTTACatcttgcttgat	........((((((.....(((((((((((.(((((..((((....))))..))..)))))))))))))).....))))))......	73	-30.8	0.832432
miR-956-3p	TTTCGAGACCACTCTAATCCATT	23	3L	-	11766831	11766978	gatcgttatcGTGTTTGGAATGGTCTCGTTAGCTaacggatgagcaagtgctcggctcactggcccaaatgcagtttgcccggagacgccggttaacccagcactgaaatgtgtagTTTCGAGACCACTCTAATCCATTgcagcattt	....(((...(((.(((((.((((((((..((((((((........((((((.((...((((((......((.....))..(....)))))))...)).))))))....))).))))).)))))))).)))))..)))...)))....	140	-45.8	0.618919
miR-956-5p	TGTTTGGAATGGTCTCGTTAGC	22	3L	-	11766831	11766978	gatcgttatcGTGTTTGGAATGGTCTCGTTAGCTaacggatgagcaagtgctcggctcactggcccaaatgcagtttgcccggagacgccggttaacccagcactgaaatgtgtagTTTCGAGACCACTCTAATCCATTgcagcattt	....(((...(((.(((((.((((((((..((((((((........((((((.((...((((((......((.....))..(....)))))))...)).))))))....))).))))).)))))))).)))))..)))...)))....	140	-45.8	0.618919
miR-958-3p	TGAGATTCTTCTATTCTACTTT	22	3L	-	22662389	22662480	ggcgtgtctatggcaAGTAGAATAGCAGGCTTATCACAtgtttaattcaatctgctgTGAGATTCTTCTATTCTACTTTcgacaacacccgt	((.((((...(((.(((((((((((.(((....(((((.((............)))))))...))).))))))))))))))...))))))..	90	-27.6	0.726316
miR-958-5p	AGTAGAATAGCAGGCTTATCACA	23	3L	-	22662389	22662480	ggcgtgtctatggcaAGTAGAATAGCAGGCTTATCACAtgtttaattcaatctgctgTGAGATTCTTCTATTCTACTTTcgacaacacccgt	((.((((...(((.(((((((((((.(((....(((((.((............)))))))...))).))))))))))))))...))))))..	90	-27.6	0.726316
miR-959-3p	TGTCATCGGGGGTATTATG	19	2L	+	5640940	5641037	ttaactttgttctatattcTTAGTACTCGGGTTGATAAAGaccttttcttcagggagcctTTGTCATCGGGGGTATTATGAAatatagtttaaagaaa	....(((((..((((((((.((((((((....((((((((.((((......))))...))))))))....)))))))).))).)))))..)))))...	91	-28.2	0.854545
miR-959-5p	TTAGTACTCGGGTTGATAAAGA	22	2L	+	5640940	5641037	ttaactttgttctatattcTTAGTACTCGGGTTGATAAAGaccttttcttcagggagcctTTGTCATCGGGGGTATTATGAAatatagtttaaagaaa	....(((((..((((((((.((((((((....((((((((.((((......))))...))))))))....)))))))).))).)))))..)))))...	91	-28.2	0.854545
miR-960-3p	TACGGTCTGGGACACTTTT	19	2L	+	5641063	5641155	gggttttgtaccacattcTGAGTATTCCAGATTGCATAGCtttgtgctactattgcTATACGGTCTGGGACACTTTTAacatggtatcaaatc	.(((((..(((((..((..((((.(((((((..(.(((((..((......))..))))).)..))))))).))))..))..)))))..)))))	92	-30.1	0.813514
miR-960-5p	TGAGTATTCCAGATTGCATAG	21	2L	+	5641063	5641155	gggttttgtaccacattcTGAGTATTCCAGATTGCATAGCtttgtgctactattgcTATACGGTCTGGGACACTTTTAacatggtatcaaatc	.(((((..(((((..((..((((.(((((((..(.(((((..((......))..))))).)..))))))).))))..))..)))))..)))))	92	-30.1	0.813514
miR-963-3p	ACATCTGTATATACCTTTGTTCT	23	2L	+	5641990	5642078	ttagtctaatctaaaACAAGGTAAATATCAGGTTGTTTCctgtattcgatcgaAACATCTGTATATACCTTTGTTccgattggacaaaa	...((((((((...(((((((((.(((.(((((.(((((............))))))))))))).)))).)))))..))))))))....	82	-27.1	0.934483
miR-963-5p	ACAAGGTAAATATCAGGTTGTTT	23	2L	+	5641990	5642078	ttagtctaatctaaaACAAGGTAAATATCAGGTTGTTTCctgtattcgatcgaAACATCTGTATATACCTTTGTTccgattggacaaaa	...((((((((...(((((((((.(((.(((((.(((((............))))))))))))).)))).)))))..))))))))....	82	-27.1	0.934483
miR-970-3p	TCATAAGACACACGCGGCTAT	21	JFBF01000172.1	-	303592	303719	tgggttgcacttgaaaataattatataatgaaatgttgtagctggcgtttgttttatttggtagcagtgattgaaactaTCATAAGACACACGCGGCTATtacatttttttgttatcaacgcaattgt	...(((((..((((.(((((.........(((((((..(((((.((((.((((((((.((((..(((...)))..))))..)))))))).)))))))))..))))))).))))).)))).)))))...	122	-33.8	0.804762
miR-981-3p	TTCGTTGTCGACGAAACCTGCA	22	JFBF01000278.1	+	154300	154392	aaatccatgctgaactCGGGTTTCGTAAGCAGCGGGCTgttaaactgttaaaacgagTTCGTTGTCGACGAAACCTGCAtatcgtgtggacaa	...((((..(.((...((((((((((..((((((..(((((..........))).))..))))))..))))))))))....)))..))))...	87	-37.6	0.874419
miR-982-3p	TACTTGATATTCATCCTTGAAC	22	X	-	4259839	4259931	cgaaatcatgttagaTCCTGGACAAATATGAAGTAAATtgtttttatgcatcaaTTACTTGATATTCATCCTTGAActaaatggttttagagc	.((((((((.((((.((..(((..(((((.((((((..(((......)))....)))))).)))))..)))..)).)))))))))))).....	87	-23.8	0.85
miR-982-5p	TCCTGGACAAATATGAAGTAAAT	23	X	-	4259839	4259931	cgaaatcatgttagaTCCTGGACAAATATGAAGTAAATtgtttttatgcatcaaTTACTTGATATTCATCCTTGAActaaatggttttagagc	.((((((((.((((.((..(((..(((((.((((((..(((......)))....)))))).)))))..)))..)).)))))))))))).....	87	-23.8	0.85
miR-983-3p	ATTAGGTAGTTACGCATTATCT	22	X	-	4262516	4262614	tatattgcaataattaaATAATACGTTTCGAACTAATGAttttcagttcattcATTAGGTAGTTACGCATTATCTagttgttgtaaacatt	....((((((((((((.(((((.(((......(((((((............)))))))......))).))))).)))))))))))).....	82	-23.2	1.0087
miR-983-5p	ATAATACGTTTCGAACTAATG	21	X	-	4262516	4262614	tatattgcaataattaaATAATACGTTTCGAACTAATGAttttcagttcattcATTAGGTAGTTACGCATTATCTagttgttgtaaacatt	....((((((((((((.(((((.(((......(((((((............)))))))......))).))))).)))))))))))).....	82	-23.2	1.0087
miR-984-5p	TGAGGTAAATACGGTTGGAATT	22	X	-	4262679	4262768	agaaacaaatttcatTGAGGTAAATACGGTTGGAATTTtgtcttttaactataaATCCAACCGAATTTGGCTCGgcgaaatttttcagtt	.(((..(((((((..((((..((((.((((((((.((..((......))...)).)))))))).))))..))))..))))))))))....	85	-25.1	0.865517
miR-985-3p	CAAATGTTCCAATGGTCGGGCA	22	X	-	16085287	16085372	tatataatagcactgCTGGCTCATTGGTACATTTCATaagtaccttatCAAATGTTCCAATGGTCGGGCAgagctattatttgtcc	...((((((((.((((((((.((((((.((((((.(((((...))))).)))))).))))))))).))))).))))))))......	77	-35.2	1.06667
miR-986-5p	TCTCGAATAGCGTTGTGACTGA	22	2R	+	4332487	4332586	cacacctgaaattacccaTCTCGAATAGCGTTGTGACTGAggtaactgcgcatcgaatctactcAGCGGCGAGGCTATTCAAGTAAggttattttgggcc	....((..((((.(((...((.(((((((.((((..(((((.......((...))......)))))..)))).))))))).))...))).))))..))..	94	-34.7	0.722917
miR-987-5p	TAAAGTAAATAGTCTGGATTGAT	23	JFBF01000144.1	+	237339	237434	atatgttaaactgtgctTAAAGTAAATAGTCTGGATTGATgagagttaataaggactcatcaacaggcatttacttcaatcgcagttcaaacaaaa	...((((.(((((((.((.((((((((.(((((..((((((((............))))))))))))))))))))).)).)))))))..))))...	90	-31.3	1.00968
miR-988-3p	CCCCTTGTTGCAAACCTCACG	21	JFBF01000016.1	-	2497642	2497712	tttgtgtGTGTGATTTGTAGCAAAGTGATTtgcatttgaaatCCCCTTGTTGCAAACCTCACGcatacgcg	...((((((((((((((((((((...(((((.......)))))...))))))))))..))))))))))...	65	-26.1	0.87
miR-988-5p	GTGTGATTTGTAGCAAAGTGATT	23	JFBF01000016.1	-	2497642	2497712	tttgtgtGTGTGATTTGTAGCAAAGTGATTtgcatttgaaatCCCCTTGTTGCAAACCTCACGcatacgcg	...((((((((((((((((((((...(((((.......)))))...))))))))))..))))))))))...	65	-26.1	0.87
miR-989-3p	TGTGATGTGACGTAGTGGAAC	21	2R	-	10032856	10033029	aaagattttgggaatcGGCCACTACCTTGCAGTCACGTGatgaaaagacacaggtgacactgatccggatttggtagttgacaaatcctccatgccgagattagtttcattttgcgtcttttgaattcgaatagttcaTGTGATGTGACGTAGTGGAACatacctgaaattaca	...(((((..((.((...(((((((.(..((.((((((((..(((((((.((..(((.((((((((((...(((..(((....)))...)))..))).))))))).)))..).).)))))))(....).......))))))))))..).)))))))...)).))..)))))...	168	-60.4	0.838889
miR-990-5p	ATTCACCGTTCTGAGTTGGC	20	2R	-	12782728	12782813	tctgctctgcgacATTCACCGTTCTGAGTTGGCCccaagtgcacgtggGCCAGCTTTCAGCTTCGGTGCCATttcaccccgagcac	..(((((...((.((.(((((..((((((((((((...........))))))))..))))...)))))..)).)).....))))).	83	-30.1	0.590196
miR-993-3p	GAAGCTCGTCTCTACAGGTATCT	23	JFBF01000177.1	+	21672	21778	ctcccgtgaccTACCCTGTAGTTCCGGGCTTTTgttgaaatagcaattcaaactaaatgcatttatagccaatcaGAAGCTCGTCTCTACAGGTATCTcacagggta	..(((((((..((.(((((((...(((((((((((((((((.(((.((......)).))))))).....))).))))))))))...)))))))))..)))).)))..	103	-35.7	0.759574
miR-993-5p	TACCCTGTAGTTCCGGGCTTTT	22	JFBF01000177.1	+	21672	21778	ctcccgtgaccTACCCTGTAGTTCCGGGCTTTTgttgaaatagcaattcaaactaaatgcatttatagccaatcaGAAGCTCGTCTCTACAGGTATCTcacagggta	..(((((((..((.(((((((...(((((((((((((((((.(((.((......)).))))))).....))).))))))))))...)))))))))..)))).)))..	103	-35.7	0.759574
miR-994-3p	TATCACAGTGGCTGTTTCTTAT	22	JFBF01000147.1	-	463817	463918	ttatatcgagttatcTAAGGAAATAGTAGCCGTGATTttattcaactcgaagtgtttgcaTATCACAGTTGCTGTTTCTTTTagatagctcttttgtaagca	(((((..(((((((((((((((((((((((.(((((........((.....))........))))).)))))))))))))).)))))))))...)))))...	99	-36.6	1.07647
miR-994-5p	TAAGGAAATAGTAGCCGTGATT	22	JFBF01000147.1	-	463817	463918	ttatatcgagttatcTAAGGAAATAGTAGCCGTGATTttattcaactcgaagtgtttgcaTATCACAGTTGCTGTTTCTTTTagatagctcttttgtaagca	(((((..(((((((((((((((((((((((.(((((........((.....))........))))).)))))))))))))).)))))))))...)))))...	99	-36.6	1.07647
miR-995-3p	TAGCACCACATGATTCGGCTT	21	JFBF01000041.1	+	1461866	1461959	gaagcagccatacaaggcccgtatcatgtggatgctgcgcttctatcaactattacacgTAGCACCACATGATTCGGCTTtgtcgggttgtgta	...((((((..((((((((...(((((((((.(((((((..................))))))))))))))))..))))))))..))))))...	88	-44.1	0.958696
miR-996-3p	TGACTAGATTTCATGCTCGT	20	JFBF01000218.1	-	41362	41454	ctctattttgtcGGCGAACATGGATCTAGTGCACGgtttattcataatcaagttcgTGACTAGATTTCATGCTCGTctattaagttgggtcaa	(((.((((....(((((.((((((((((((.(((((.................))))))))))))).)))).)))))....)))).)))....	89	-27.7	0.748649
miR-996-5p	GGCGAACATGGATCTAGTGCACG	23	JFBF01000218.1	-	41362	41454	ctctattttgtcGGCGAACATGGATCTAGTGCACGgtttattcataatcaagttcgTGACTAGATTTCATGCTCGTctattaagttgggtcaa	(((.((((....(((((.((((((((((((.(((((.................))))))))))))).)))).)))))....)))).)))....	89	-27.7	0.748649
miR-998-3p	TAGCACCATGAGATTCAGCTC	21	JFBF01000005.1	+	2326060	2326177	taaaaattcattttggaACTGAATTCTCGTGGTTCTGCAttgcataccatgacgaggtaaacgtattgtaattgaaattttgTAGCACCATGAGATTCAGCTCtagcgtgaatttcaa	...(((((((..(((((.(((((.(((((((((.((((((((((((((.......)))).......))))).........))))).)))))))))))))).)))))..)))))))...	112	-38.7	0.921429
miR-998-5p	ACTGAATTCTCGTGGGTCTGCA	22	JFBF01000005.1	+	2326060	2326177	taaaaattcattttggaACTGAATTCTCGTGGTTCTGCAttgcataccatgacgaggtaaacgtattgtaattgaaattttgTAGCACCATGAGATTCAGCTCtagcgtgaatttcaa	...(((((((..(((((.(((((.(((((((((.((((((((((((((.......)))).......))))).........))))).)))))))))))))).)))))..)))))))...	112	-38.7	0.921429
miR-999-3p	TGTTAACTGTAAGACTGTGTCT	22	JFBF01000069.1	-	768665	768760	aaattgtgctcaattactgggacatagtcatacagcaaatgttgtgttttgagccaaTGTTAACTGTAAGACTGTGTCTtagtgttgcgccagcat	...(((.((.(((.((((..(((((((((.(((((..((..(((.((.....)))))..))..))))).)))))))))..))))))).)))))...	90	-37.3	0.981579
miR-1000-5p	ATATTGTCCTGTCACAGCAGT	21	JFBF01000020.1	+	1908097	1908179	tgccagtgATATTGTCCTGTCACAGCAGTactgttcttctcgatatgatagcctactgctgggccggggcattaacattgtct	...(((((.((.(((((((((.(((((((((((((...........)))))..))))))))))).)))))).)).)))))...	77	-30	0.75
miR-1014-3p	TAAAATTCATTTTCATTTGCA	21	3R	-	27579246	27579313	gTATAATGGAAATAGATTTTAATcgcaggcgcgtcagtggttgaattAAAATTCATTTTCATTTGCAG	(((.(((((((((..((((((((..((..(((....)))..)).))))))))..))))))))))))..	66	-18.1	0.786957
miR-1014-5p	GTATAATGGAAATAGATTTTAAT	23	3R	-	27579246	27579313	gTATAATGGAAATAGATTTTAATcgcaggcgcgtcagtggttgaattAAAATTCATTTTCATTTGCAG	(((.(((((((((..((((((((..((..(((....)))..)).))))))))..))))))))))))..	66	-18.1	0.786957
