# Supplementary material for: miRNA-1-3p is an early embryonic male sex-determining factor in the Oriental fruit fly Bactrocera dorsalis
Source: Nat Commun. 2020 Feb 18;11:932. doi: 10.1038/s41467-020-14622-4 (PMC7029022; doi:10.1038/s41467-020-14622-4)
Supplement: Supplementary file 6 — Supplementary Data 3 [file 41467_2020_14622_MOESM6_ESM.xlsx]

## Sheet: total novel miRNAs
miR_seq	length	genome ID	strand	start	end	pre-miRNA_seq	Secondary Structure(SS)	hairpin Len	Free energy(dG)	MFEI
TATTGCACAATCCCCGGCCTGA	22	JFBF01001268.1	-	22668	22752	aataatcggcgccttttttCGGTCGTGGGTTGTCGTAATGTGtggttttgcgtatcgTATTGCACAATCCCCGGCCTGAaaacaa	...............((((((((((.(((((((.((((((..((((.......))))))))))))))))).))))).)))))...	67	-24.7	0.6175
AAACTGTTCACATGAACT	18	JFBF01002642.1	-	166	236	ctctgttgacagcAAACTGTTCACACGAACTcgtctacgtgatcgtgtgtgaatatgtttgctcaatatac	...((((((..((((((((((((((((...(((......)))...)))))))))).))))))))))))...	65	-24.8	0.826667
TATTGACAGTCAGAATTTTGA	21	JFBF01000019.1	-	293106	293192	acacgaaatatctcctgtcatcaaacaaacagtcgtcgcactagcgacttgactcccacgttacTATTGACAGTCAGAATTTTGAag	...((((((.(((.((((((...(((....(((((((((....)))))..)))).....))).....))))))..)))))))))...	81	-22.2	0.6
TCTCCGTATGGACCCCCTGGACT	23	JFBF01001114.1	+	3873	4015	cacgtccgacctttgggacgccgggctgaagtcctggaggttcagccggagtagttcctccatgaattcatcatgggagaTCTCCGTATGGACCCCCTGGACCaccatccgacgacccatcttccggttgacagagacgtcca	.((((((((((..((((.((.((((.((..((((.((.((((((..(((((....((..((((((.....))))))..)).)))))..)))))).)).))))...)))))).)).))))......))))).....)))))...	139	-59.7	0.710714
TAAGTAGTAAAGAAGTAGGCAAT	23	JFBF01000365.1	-	135951	136090	atatattaggaaaatttttttaagaatttgtttatatTAAGTAGTAAAGAAGTAGGCAATtgatttcaaaagcatTGCCTCTTGTTAACTACTTGGTataaatatatttcacaccacgttagaaattatgcctagtgagt	...(((((((......(((((((((((.((((((((..(((((((.((.(((.(((((((((....)).....)))))))))).)).)))))))..)))))))).)))).........))))))).....)))))))...	134	-37.5	1.01351
TGAGGATATGTATATATGTATG	22	JFBF01002165.1	+	7498	7611	atttatacggatatgtatgtatctttatgtataacaaaatttgattttatttcgttatatttaatccgctTGAGGATATGTATATATGTATGtttctattttcttttatgctat	...(((((..(((((((..((((((((.(((((((.((((........)))).)))))))..........))))))))..))))))))))))......................	89	-19.9	0.796
TCATCAAAAAGGGCTGTTGTA	21	JFBF01000020.1	+	1019353	1019431	tttcaatgTCATCAAAAAGGGCTGTTGTAgatattctgtaactgagaagtatcacagccagctttgatgagcattgcaa	...(((((((((((((...((((((....((((((((.......)).))))))))))))...)))))))).)))))...	73	-26.7	0.89
TAAAGAAACAGATGTAGCAACTC	23	JFBF01002231.1	-	568	651	tcttagagatgctagttcagctggtttagcgggtgtgtgtccacacaaaagtgtTAAAGAAACAGATGTAGCAACTCtacgagg	((.(((((.(((((...((.(((.(((((((..(((((....)))))....)))))))....))).))))))).))))).))..	82	-23.3	0.62973
TTGGACAGGTTCGCATTGCACC	22	JFBF01000479.1	+	51297	51465	ttgcagaagtgtgtgctcggctacctgaccgacaaccaaatgaagcggtgtcagttcaagcaaagcctccagtgccgccgTTGGACAGGTTCGCATTGCACCcatcatgcagacacaggctagacgctgtagcttcaatatttttgtcttaatcgaagtttgagacgct	(((((...(((.((((...((.(((((.(((((...((...((.((..(((........)))..)).))...)).....))))).)))))..))...)))).)))..)))))....((((((.......))))))..........(((((((.......)))))))...	112	-46.4	0.545882
TTGTTGTAGACATCTGGCGCC	21	JFBF01000002.1	+	3294847	3294946	caagtttttgtcTTGTTGTAGACATCTGGCGCCgcggctgtctgcttgtcgaagcattagacatctggcgccgcagctgtctgctacatagcaatacaaa	...((..((((..(((.(((((((.(((((((((.((.(((((((((....))))...))))))))))))))..)).))))))).)))..)))).))...	94	-39.9	0.798
GCGTTAAAACGGTTGTGAATTATG	24	JFBF01000073.1	+	242052	242123	atcaacGCGTTAAAACGGTTGTGAATTATGttgcaatagtaagccatatcacagccattttgacgagtttgg	...(((.((((((((.((((((((..((((((((....))))..)))))))))))).)))))))).)))...	66	-24.7	0.882143
TTAGAGCTTTGTTTTTCTT	19	JFBF01000115.1	+	864040	864193	tgtgagctgcatcagaaatttcataaccatagtgcatcgtactaagaagtacttaTTACAGCTTTGTTTTTCTTtggaacgtacgagcagatagtagctttttcatgaaatccaaaaagagttgacagtacttctctagaccttgacggtttca	...((((((..((((..............((((((...))))))(((((((((.....((((((((..((((..(((((.....((((........))))))))).))))..))....))))))..))))))))).......))))))))))..	91	-31.3	0.549123
TACAGTATCCAGACCGAAGTT	21	JFBF01000272.1	-	214225	214304	ctctttggaagcgttgttttcggataggtatgttaggagcttaacctgcTACAGTATCCAGAACGAAGTTaagcaagaaa	.((((....(((.(((((((.(((((.(((.((.(((.......))))))))..)))))))))))).)))....))))..	77	-18.8	0.569697
TACATGGTTTTTCCAACGGAGT	22	JFBF01000029.1	+	2295517	2295589	tccttctcTACATGGTCTTTCCAACGGAGTggagttcttccccttcctctgtttgaacctgggtactgaaaca	...(((..(((..(((...((.(((((((.((((........))))))))))).)))))...)))..)))...	67	-19.4	0.554286
TACATGGTTTTTCCAACGGAGT	22	JFBF01000048.1	-	570365	570439	ctgtttggcaccaattgaagatcccaagtgtagtgaggttcttctcTACATGGTTTTTCTAACGGAGTtgagtct	...((..((.((....(((((.((...((((((.(((....))).)))))))).)))))....)).))..))...	69	-19.1	0.596875
TGAGATCGGAACACTATTTC	20	JFBF01000046.1	-	715612	715687	actcggcatgggtttttgtctaaagcaatattccattcttggaagaagttttTGAGATCGGAACACTATATCgtat	...((..((((((((..(((((((((....(((((....)))))...)))))..))))..)))).))))..))...	70	-20	0.714286
AATTGGTGAGTTATATGGACT	21	JFBF01000990.1	-	5335	5458	tgtagtccatgtgtaccattctaagttttggtgttccattgtgatttggacacttttttggtacCATTGGTGAGTTATATGGACTtttactaggtcttattatattatcgttaatcattttatt	...(((((((((((((((..(((((....(((((.(((........))))))))..)))))......)))))...)))))))))).......................................	82	-27.1	0.694872
TAATATTTGTGTACTGGGTGACT	23	JFBF01001453.1	+	4671	4829	tggaccagctatgtattgtcctctagagttgtacaagttgcacgcaaatattcgctggtattagataaggtgaaagagaaTAATATTTGTGTTCTGGGTGACTttaatttaagcaatatcgtctggtctggttgttcctatagtcctgctcttattcct	.(((((((....(((((((....((((((..(...((....((((((((((((.((..(((........)))..)).))...)))))))))).))..)..))))))......)))))))...)))))))((((((....)))).)).............	128	-33.7	0.552459
TATCGGAAGGCGACACAACTAAGT	24	JFBF01000644.1	+	32534	32624	atagtttgaatttggtaacgtactgcaattcgaaatgatttcgacaaataaaaggagTATCGGAAGGCGACACAACTAAGTtgcaagcctt	...(((((((((((((...((..(((..(((((....(((((...........))))).)))))..)))..)).)))))))).)))))...	85	-18.1	0.532353
ATGTTGGAAATAACTTTTT	19	JFBF01000278.1	-	35644	35746	cgtagtgtgtatttgtagttgtttgtggcatggaaaagtttttatatgtcatacacaataaatgaactaggtATGTTGCAAATAACTTTTTagtatgcctcga	((.((.(..((((...(((((((((..(((((....(((((((((.(((.....)))))))..)))))...)))))..)))))))))....))))..))))).	102	-27.7	0.839394
TAGGATTGTATGTTGTAGTGATA	23	JFBF01001145.1	-	5886	5987	tacttgtttgttTAGGATTGTTTGTTGTAGTGATAgtgcatttcaattgttccaactcaaggatgttgtgatgcattctctttactaaaacaaaaggttgtt	...............(((..((((((.((((((.(((((((..((((...(((.......))).))))..)))))))....)))))).))))))..)))...	84	-23.2	0.70303
ACTTACAACGTTATTCGAGGCG	22	JFBF01000078.1	+	752650	752745	atcaacaattgaatcatcgcCTCGAATAACGTTGTAAGTGCcttcggctatgatagcACTTACAACGTTATTCGAGGCGatgcttcaattgtttct	...((((((((((.(((((((((((((((((((((((((((..(((....)))..))))))))))))))))))))))))))).))))))))))...	90	-63	1.61538
TAGAACGTCTTAAAATTA	18	JFBF01000707.1	-	15516	15608	ctaaaacgagctgaatgacttctctgctaTAGAACGTCTTAAAATTAtgaatgatcccttggttgtaatttggaagttgtatttggcggaaaa	......................(((((((((.(((.(((..((((((..(..((....))..)..))))))))).))).)))..))))))...	68	-15.4	0.466667
TTATGAGCGACTTATAGAGTT	21	JFBF01000040.1	+	646254	646337	atcgactcatcagttgttgtcattgtccaagcctctgcactatagagcaggacgggaaTTATGAGCGACTTATAGAGTTtggct	...(((((((.((((((..((((..(((.....(((((........)))))...)))...)))))))))).)).))))).....	76	-23	0.605263
TGTACTGTGAGAATTTGGGTG	21	JFBF01000118.1	+	408343	408457	caattgtatcgcctttttcgcatacgtgatcactctcttactctaataagctttgaaacagccaTGTACTGTGAGAATTTGGGTGaagtaaaatcgtagccatgactcaatgctt	...(((..((((((((((((((((((((.(((....((((......))))...)))......)))))).))))))))...))))))..)))......(((.((......))))).	88	-20.9	0.464444
TTGCAGTATTGTTTTAGACCA	21	JFBF01000087.1	-	548405	548466	aaaggtcacgcggagcaatatttggccaatatggaggcgTTACAGTATTGTTTTAGACCAag	...((((.....((((((((((..(((........))).....))))))))))..))))...	56	-15.2	0.562963
AGAATGTGAAGCTTTGAGCT	20	JFBF01000029.1	-	871001	871117	gaaaccataacaaactcAGAAAGTGAAGCTTTGAGCTgagccattttatataccataattttatatatgtactttaatggctcagctaaaagcttggttgtctgagcttgttatggt	...((((((((((.((((((.((..(((((((.((((((((((((.((((((..(((....))).))))))....)))))))))))).)))))))..)).)))))).))))))))))	114	-53	1.325
TCGAGATGTAGAAGTTAAACAGT	23	JFBF01000003.1	+	295028	295118	atgcaaagagttTCGAGATGTAGAAGTTAAACAGTaacggggagtggacaccaccctatgtttaattcttctgaattttgaatttttgata	...((((((..((((((((..((((((((((((.....(((..((....))..)))..)))))))..)))))..))))))))))))))...	85	-24.6	0.76875
CGCCTGCCTGAGCGTCGCT	19	JFBF01000001.1	+	871292	871356	tatggcggagagcaagtgtgaagaaggcacgagtgcactttgatgCGCCTGCTTGAGCGTCGCTa	...((((..(((((.((((...(((((((....))).))))...)))).)))))...))))....	58	-23.3	0.647222
TGAAATTATCGTCATTAAGAGC	22	JFBF01004257.1	-	1252	1342	ttgctttgataaatTGAAATTATCGTCATTAAGAGCgaactgttttactattatctacgcctgcatgacctttagttttgtatcgaaggtg	...((((((((....(((((((..(((((..((.(((....................)))))..)))))...))))))).))))))))...	85	-17.7	0.570968
TTATAATTGTAGAACATCGAAT	22	JFBF01001974.1	+	3861	3965	tttTTATAATTGTAGAACATCGAATtgggattggccgtgcacttaatagcaacgtgtttaccatcaattaatccgacacaattcggaatgttcaacatattataa	...((((((((((.((((((((((((((((((((((((((........)).))).))...........))))))....)))))))..)))))).))).)))))))	102	-25.1	0.717143
AACGTCAAAATCTCCTGAACT	21	JFBF01000805.1	-	18880	19006	aagatttcattctggtcatagctcgtttccaattgttaAACGTCAAAATCTCCTGAACTtgattaactgcctaagttcaggaggttttgacgattagcaattgctctctgacttcctatgaaatatg	...(((((((...(((((.((........((((((((((.(((((((((((((((((((((..........))))))))))))))))))))).))))))))))..)).)))))....)))))))...	121	-51.6	1.09787
TCGTTAAAATGTTTGTGTTTATG	23	JFBF01000020.1	+	1021866	1021983	cgcgttgggctttgtcgccacgccattTCGTTAAAATGTTTGTGTTTATGtcgccatttgcatactcatatcacagccattttgacgagtttgggtgcagaaaatgcagctcaattca	...((((((((...((..(((.(((.((((((((((((..((((..((((..((.....)).....)))).))))..))))))))))))..))))))..))......))))))))...	112	-37	0.711538
TCTTTGAAAAAATACGGTCCA	21	JFBF01000665.1	+	49090	49170	ccaacagcaTCTTTGAAAAAATACGGTCCAatgattccaccaggaaccaattaaccgtgttattcgagggatacctgtact	...((((..((((((((..((((((((....((.((((....)))).))....)))))))).))))))))....))))...	75	-22.7	0.667647
TTTCATATTCGTCAAGTGGGT	21	JFBF01000684.1	-	36642	36765	tagttgtcattcgtcatataacgccaaatatctcatttcacgaatatgaaaaaatacttgacgaactatttTTTCATATTCGTCAAGTGGGAtattgggcgttatgtagccgttatgtcgaggt	...(((.(((..(..((((((((((.((((((((((((.(((((((((((((((((.((....)).))))))))))))))))).)))))))))))).))))))))))..)....))).)))...	118	-51.6	1.17273
TGTGTTATTGATCAGGATTTGGCCT	25	JFBF01000127.1	-	642	779	tacgtactataatggtcgctggtctgcatatgaggcgtcaagtcgatcaattatattgaagaaatttattttTGTGTTATTGATCAGGATTTGGGCTgctcgtcctgtgatctttcctctggccattattagtgcctg	...(((((((((((((((..((....((((((((((.((((((((((((((.((((((((....)))).....)))).)))))))..)))))))))..)))))...)))......))..)))))))))).)))))...	132	-41.6	0.742857
TGTCTGCAAATACGTCTCGCT	21	JFBF01000002.1	-	2669666	2669762	ttttTGTCTGCAAATACGTCTCGCTtcccccttcagcactcggtatctatcacatcccgtacgtgttgtggtcgattgtaacgttgcgagataggca	...(((((((((...((((..((..((..((..((((((.(((.............)))...)))))).))..)).))..))))))).))))))...	91	-23	0.489362
CGGTCGTGGGTTGTCGTAATGTG	23	JFBF01001268.1	-	22668	22752	aataatcggcgccttttttCGGTCGTGGGTTGTCGTAATGTGtggttttgcgtatcgTATTGCACAATCCCCGGCCTGAaaacaa	...............((((((((((.(((((((.((((((..((((.......))))))))))))))))).))))).)))))...	67	-24.7	0.6175
TGATATTTCTCTGCATTACGCCT	23	JFBF01000953.1	+	21350	21420	gtTGATATTTCTCTGCATTACGCCTctattactttatgtaatttctgggagtaatgcaggggagtatttgt	...((((((((((((((((((.(((..(((((.....)))))....))).))))))))))))))))))...	65	-31	1.19231
AACGCGAGCCCTAGGACGAAG	21	JFBF01001134.1	-	21420	21541	ctcactcgaattggaaggttcggccggcagccaAACGCGAGCCCTAGGACGAAGaggaagatcctctttggccacggcctccagtctggctcccttccagacctcccccttctgagagactg	.((.((((((..((.((((..((..((.(((((.((..(((.((..((.((((((((.....)))))))).))..)).)))..)).))))).))..))..)))).))..))).))).))...	118	-49.6	0.67027
TAGTTTTTCCCTGAAGGCACCC	22	JFBF01005948.1	+	1013	1113	tcggtctgcctctccctaattaattcgtcctgTAGCTTTTCCCTGAAGGCACCCcagttcgttctacgagggttgcgtctcgggggaagttgcctgacttc	..((....))................(((..(((((((..(((.((..(((.(((...(((.....)))))).))).))..)))..)))))))..)))...	72	-33.1	0.601818
TCATGATTTTTGCGGCTATTT	21	JFBF01000089.1	+	1184649	1184739	tttTCATGATTTTTGCGGCTATTTgacagaccgcattctacttatcttgaaaagtgtgttctgttaaaactttggttaagtaaaaatctat	.......(((((((((.(((((((((((((.((((((...............)))))).)))))))))....))))...)))))))))...	81	-22.5	0.803571
TTATACGTAATAATCGGTCTCA	22	JFBF01000060.1	+	1211590	1211697	accgctTCATACGTAATAATCGGTCTCAcgatcatgatataaattgcagtcccaggaacacttgtcaagtcgattgcagatttcagagagattagtacgcttgaagta	...((((((..((((.(((((..((((..((((...........(((((((....((.(....))).....)))))))))))...))))))))).))))..)))))).	104	-26.5	0.602273
TCGGGAAGTGACACCAGCCAGT	22	JFBF01000050.1	+	344763	344830	aacacgTCGGGAAGTGACACCAGCCAGTgcaagaactgcatttgactgatgtatagttccgacgtatg	...(((((((((....(((.(((.(((((((.....)))).))).))).)))....)))))))))...	62	-26.3	0.79697
TCACGGAATTCGTCTTTGAGCG	22	JFBF01000145.1	+	663703	663791	ttctggcacaacggctgttgttggacgacctTCATGGAATTCGTCTTTGAGCGagcagcgctcgtttaatggaagatgaatctatgtaa	.((..(((((.....)).)))..)).......(((((.((((((((((((((((((...))))))))....)))))))))))))))...	54	-30	0.731707
ATATGGTTGAGGATTGTA	18	JFBF01000211.1	-	22649	22739	ctagctcttatataactaatatcacaattttcgaacatatggttaagttttctccATATGATTGAGGATTGTAcattttttattatgcggc	...(((.....((((..(((...(((((..((((.(((((((...........))))))).))))..)))))..)))..)))).....)))	88	-20.2	0.748148
TGTTGGCAAGAGATATTCTGAGT	23	JFBF01000135.1	-	82128	82238	ntagcaccTGTTGGCAAGAGTTATTCTGAGTtagatttcaagggtgacgtttttattgatgtaaatgctaaactatctacgacttcgaagttatgactgtcaacagtggcg	...((..(((((((((...((..(((..((((((((......(((.(((((......)))))....))).....))))..))))..)))...))...)))))))))..)).	107	-26.9	0.625581
AATGGCCGCAGTATTCTAACT	21	JFBF01000340.1	-	4955	5046	agaaataaaAATGGCCGTAGTATTCTAACTttgtaaaaagattgcttatgtgatcttatttcaattatatttgatggtacgtttttattgag	...((((((((((((((((((((.......(((.((.(((((..(....)..))))).)).)))..)))))..))))).))))))))))...	86	-20.2	0.841667
ATATTGTAGAAATTTAAAC	19	JFBF01000193.1	-	532205	532322	tttttgtttttgtttttttgtttttgtttttttttttttattttagttatagtgtcactaacataattttaATATTATAGAAATTTAAACagttcacattttgagcaaatgacaactc	...((((((((((((...(((..((((((..(((((..((((..((((((.((.......))))))))..))))....)))))...))))))...)))....))))))).)))))...	112	-19	0.863636
TAAAGTGGCAGTTGCGAC	18	JFBF01000884.1	-	22095	22256	tctgcgatgccgcaatatactgggcagacagcggacatcataagatgtggcgccggcttaccatTAAAGTGGCAATTGCGACcgaccttcgcaaacttggtgtttttgaccaccttgtccctttccttgatggaggtggtccggatgacccctttaattggc	(((((..((((.((......))))))....)))))((((....)))).(((....)))..(((((((((.((((..((.((((.((((((((((((..((((........))))..))........))).)))))))))))))..)).)).))))))).)).	101	-48.6	0.578571
TAAGAATCGCAATTTTGAGGGT	22	JFBF01000282.1	+	123397	123523	cctggtgtcaatttcttgtgtgtgaTAAGAATCGCAATTTTGAGGGTcgtaattgtaaattttatgcagatgttatgtaatgactcacaaacgttagcagttcttccacttttgtggggtgatacct	...(((((((.(..(......(((..(((((..(((((((((.(((((((.((.....((((.....)))).....)).))))))).)))).))).))..))))).)))......)..)))))))).	123	-31.4	0.654167
TACCACGTCTGGATCCGT	18	JFBF01000482.1	-	92478	92567	ttggaaaaacactTACCACGTCTGGATCGGTgagctgtcgcaaaagaagagcgagcgaaaaaacttctgccgatacagacgtggaggcgg	...........(((.(((((((((.(((((((((...((((.............)))).....)))..)))))).))))))))))))...	76	-31.4	0.682609
TTCAATAGTGGGACCACTCT	20	JFBF01000132.1	-	500609	500694	tgcaggtTTCAATAGTGGGACCACTCTttcgactttccacacatcgggtatttgaagagtggtcaacgacagattgaggaccttgg	...((((((((((..((.((((((((((.(((...(((.......)))...)))))))))))))..))....)))))).))))...	80	-28.5	0.695122
TCATTTGAAAGCATGAATTGT	21	JFBF01000477.1	-	10615	10727	gttggctgttccaaaggacgTCATTTGAAAGCATGAATTATactttcggatgttttgaaaaaaatgtttggaagttgaagtacgcttaaaaatataactaaggagtggctcag	...(((..((((..((...((.((((..((((.((..(((.((((((..(..((((....))))..)..)))))))))..)).))))..))))))..))..))))..)))...	107	-29.5	0.7375
TTGGTATTGACGGCTGATTTAACT	24	JFBF01000673.1	+	21847	21953	tttTTGGTATTGACCGCTGATTTAACTggacttagtttcctttttacgtTAATATAGCGATCAATACCAGTctgaacagacggcccttttttgcttggtacattctc	....(((((((((.(((((..(((((.(.....((....)).....))))))..))))).)))))))))((((....)))).(((...........)))........	65	-24.4	0.595122
TCCTTGCTAGCTCACCAGCTT	21	JFBF01000124.1	-	807301	807409	gatgccttTCCTTGCTAGCTCACCAGCTTtcctgcgattcctctgtagcctggcatccataacagtcttatcacaaaggtattcgatgctagtgatagcgaggttgggc	...((((..((((((((..((((.(((.......(((..(((.(((((.(((..........))).))....))).)))...)))..))).))))))))))))..))))	106	-36	0.666667
TTATCAAGCTCTTCATACTCT	21	JFBF01002289.1	-	2732	2833	atcgggttcgaagaaattgcaagcattaccctgtcggtcagcTTATCAAGCTCTTCATACTCAcgcgtttcggcttccctctttttttgtctgcaaatacgt	...((((..(((((..(((.((((...(((.....)))..))))..)))..)))))..))))..((((....((..................))....))))	59	-20.6	0.447826
ACTTACAGCGTTATTCGAGGCG	22	JFBF01000299.1	-	711	804	tacacaattgaagcatcgccTCGAATAACGTTGTAAGTGCTAtcatagccgaaggcACTTACAACGTTATTCGAGGCGatgattcaattgtcaa	...(((((((((.(((((((((((((((((((((((((((..((......))..))))))))))))))))))))))))))).)))))))))...	88	-62	1.58974
ATTATCATTGATTTTTGT	18	JFBF01000045.1	+	1092208	1092287	cgagctgatgcgtataATTATCATTGATTTTTGTttgagttggaagatattaagtagtttgatagtttaaaatcagtcct	...((((((...((.((((((((...((((.(((((........)))))..))))....))))))))))..))))))...	74	-15.1	0.629167
TGATTGATGTTATCGTTTCTGT	22	JFBF01000601.1	+	53133	53262	tgccttgtactttggatgtctgactgctgaatccaacacTGATTGATGTTATCGTTTCTGTtgttgcaaattcctattatgcataatacagtatggttctataattgtgttgaaattttttatgttaact	..((.........))..((.((((....((((.((((((.(((((.((..(((((..((((...(((((((....))).))))....)))).)))))..)))))))))))))..)))).....)))))).	112	-20.9	0.497619
TATCAGGTATTGGATAGGAATC	22	JFBF01001555.1	+	2197	2277	cctgatttggtgtaatccagatgttaggttcgcctaagctagcgagcgtatttttaTATCAGGTATTGCATAGGAATCaag	..((((((.(((((((((.(((((((.((((((........)))))).)).....))))).)).)))))))..))))))..	77	-25.7	0.778788
TATTTGCTTTGCATGTCGTATT	22	JFBF01000048.1	-	421631	421745	taaagcattatagatttTATTTGCTTTACATGTCGTATTtgtcaagtgctccttgaatttgagtcatgattccactgttacaccaagatacttcaactatggctgtaaagtattc	.....................(((((((((.((((((.(((..(((((((...(((((..((((....))))....))).))...)).)))))))).)))))))))))))))...	91	-21.3	0.560526
ACGGAACAGACTGTGCGAGGAAC	23	JFBF01000447.1	+	100268	100362	tatgacagcctgacccACGGAACAGACTGTGCGAGGAACcaggagtggctgaatgattctcgcactaggattggagcggaaagaaggttgggggt	.....((((((......((...(((.(((((((((((..(((......))).....))))))))).))..)))...))......)))))).....	85	-27	0.519231
TGCAGCTGTACGTAAGGATTT	21	JFBF01001114.1	-	11494	11597	tccgctgcgacacggcactccttgtcgtacaagctgttcttttgcatttttcgaaaaccaaTGCAGCTGTACGTAAGGAGTTtgaaatgccgtcccacagttct	...((((....(((((((((((((.((((((.(((((..(((((.......)))))......))))))))))))))))))).......)))))....))))...	98	-35.4	0.708
TGAAGAGTGGTCAGCGACAGGT	22	JFBF01000272.1	+	3068	3169	ttTGAAGAGTGGTCAGCGACAGGTtgaggacctttgtgaggaaggtgctttagcatcagggcaatggatttggtagatttggcttgtttatgatactctgaa	.....(((((.((((..(((((((..(..(((((..(......(((((....)))))......)..))...)))....)..)))))))..)))))))))...	94	-28.2	0.626667
AATTAACAACTCATGCAGAT	20	JFBF01000029.1	+	1894539	1894615	gtgatctcggtgttgtgtcttgtatggtgttgggtatttaactcgtcaaatagcAATTAACAACTGATGCAGATaat	...((((((..(((((...((((....((..((((.....))))..))....))))...)))))...)).))))...	71	-15.2	0.524138
TATAGACTGACTCACTTTGGCC	22	JFBF01000843.1	-	26141	26295	taaaagttagaaaatctttgccagatatgaatttttctgctgcagcgctgtccaccatatgggtgcagcatacataagTATAGACTGACTCACTTTGGCCaaaaagactcgtgtattctgacttggtccaccaatgttagccattatcctcgtta	...(((((((((..(((((((((((..(((.((..((((((.....((((..((((.....)))))))).......)))..)))..)).))).))))))...)))))........)))))))))(((..((....))..))).............	121	-30.4	0.48254
TCATAAGTTGTCACATTTTG	20	JFBF01000027.1	-	2191717	2191794	ngtcctggTCATAAGTTGTCACATTTTGaactaaatgttaacctcccttcaaggtgtgacgtaatttatggatggccc	...((...(((((((((((((((..(((((.................)))))..))))))..)))))))))..))...	72	-20.6	0.64375
TAGTAATTGTTGAAACAGGGC	21	JFBF01000685.1	-	36830	36974	gtaaggcaaggcgtggttcgaaaatgacatgtacccaatagctgTAGTAATTGTTGAAATAGGGCgctttcgaattggcgtcctaagtctgatgtgatgattacaggtacaccaaatcgtgaaatccagccgtttagtaatgctt	(((..((..(((.(((.......((((..((((((.......((((((.((..(.((..(((((((((........)))))))))..))....)..)).)))))))))))).....)))).....)))))).....))..)))..	143	-37	0.596774
TATTTGAAGAATAATTGGATG	21	JFBF01000001.1	+	4711543	4711650	ctttattTATTTGAAGAATAATTGGATAttgtttgtaaattataatgtctgctgaaaggtaaaaaatattagctgtaaataatatttcagtttcactataagtaagta	...(((((((((..((...((((((((((((((((.......((((((.((((....))))....))))))....))))))))))).)))))...))..)))))))))	105	-19	0.826087
TCCTGGATATGTTGGAAA	18	JFBF01000046.1	+	992799	992910	tcctgcgtactttgcaaatttgtctagaacagtcatatctatttttttctataaaaatatatcgatatggactgtgtgTCCTGGATATGTTGGTAAtggtgcttctgcaaat	...((((((((((((.((..(((((((.((((((((((((((((((......)))))))....))))).)))))).....)))))))..)).)))).)))))....)))...	106	-27.9	0.734211
TGGAAACTGAACGAATCAAC	20	JFBF01000826.1	-	468	582	atcgcacacactaaagacattattcgtgcaaagttttatcccgttatattaattgattcttgattagtgtacTGGAAACTGAACGAATCAACaatttttaattcaattgtgctgg	...(((((...((((((....((((((....((((...(((.(.(((((((((..(...)..)))))))))).)))))))..))))))......)))))).......)))))...	109	-22.6	0.610811
TTCCAAAAGTTGTGAAACTG	20	JFBF01000061.1	+	566880	566950	tTTTCAAAAGTTGTGAAACTGacaatcttcttcattgattggactgcccgattgcatttcacacttttatt	.....(((((.(((((((.((.(((((...((((.....))))......)))))))))))))))))))...	63	-15.4	0.641667
TTTGACTCGTAGAATCAAACT	21	JFBF01000273.1	-	109533	109625	tcatggttttataagaaaccactgatagttaaagattttcaacgaagactcgacgaaaaaacaatactattgTTTGACTTGTAGAATCAAACT	...((((((((((((((((....((((((......(((((..(((....)))..)))))......))))))))))..))))))))))))....	86	-20.2	0.721429
TCAAGAAGTGACTCACCCCT	20	JFBF01003150.1	-	2792	2892	tTCAAGAAGTGACTCACCCCTctcgttgaagaatgcgcgttgacatcgtataatgcgcgttgacatcgcatcctagagtcagggggagtttgttagttctg	....((((.((((..((((((((..((..((.(((((.((..((..(((.....))).))..))..))))).))..))..)))))).))..)))).)))).	96	-33.6	0.685714
TATTATAGTATGGATATGAAGT	22	JFBF01000177.1	-	161210	161308	ttagtatgTATTATAGTATGTATATGAAGTatttaaagtattcgtgtcaaattattatttttcgggtgcatggtcatataaggctattatgcatgcttt	..(((((((((.(((((...(((((((..(((.....(((..((....((((....))))..))..)))))).)))))))..))))).)))))))))..	95	-25.8	0.955556
TAGAAATGGTGTGATTGTCACT	22	JFBF01000592.1	-	43765	43883	gaaaagtttatatttattagtaacaggaataattttattaatacaagatacatacagtgtaaaacaaaagtcttgatatTAGAAATGGTGTGATTGTCACTagacatattagacttata	...(((((((......(((((.((((..(((..(((.((((((((((((((((...)))).........)))))).)))))))))...)))..)))).)))))......)))))))...	113	-20.4	0.728571
TAGTATCGCCATAAAATTT	19	JFBF01001998.1	+	9531	9609	cTAGTATTGCCATAAAATTTgttacaaagtttagttatttgcattctaaaccttgtaacagattttatggcaatacaag	...((((((((((((((((((((((((.((((((...........)))))).))))))))))))))))))))))))...	73	-39.1	1.77727
TTATTTATAACGTTGGTATT	20	JFBF01000084.1	+	867055	867150	aaagtatttcatgtaagttTTATTTATAACGTTGGTATTtcaggtacaaattatacatgtcaacaatcatcagtagtaatttgcgtgaagcgcaac	...(..((((((((((((((((((.((...((((..((.....(((.....)))..))..))))....)).))))).)))))))))))))..)...	90	-18.3	0.631034
TCGGACAGAAAGGCCTCTATCGT	23	JFBF01000102.1	-	414454	414545	ttggtgcaacgactggaggagcttggctgtgcgaaaattactctttggcggatttactttTCGGACAGAAAGGCCTCTATAGTccgcatgaa	...((((...((((..((..((((..((((.((((((.((.(((.....)))..)).)))))).))))..))))..))..)))).))))...	86	-29	0.659091
TGTATATGGAAAGAAAGGC	19	JFBF01000012.1	+	2511640	2511786	atggtatcaaaacgagtcattggtacatgagggtcagttgattcatacgttgtagttagtcccgaaaataagttctcacaTGTAGATGGAAAGAAAGGCcttaaacttgtcgccgaaccttgacctgccagtcgtttttctgcttgc	..((((..(((((((((((((((((((..((((((..((..(((((((((.((((...................)).)))))))..))))..))..)))))).....))).)))))....)))).......)))))))..))))...	142	-27.1	0.430159
GAGGACTTAACTTTTCAATTGCCT	24	JFBF01003798.1	-	1772	1835	tgaggcacttgtagagtttggtctttgttcgtcacgaGAGGACTTAACTTTTCAATTGCCTact	..(((((.(((.((((((..((((((..(((...)))))))))..)))))).))).)))))...	59	-22.4	0.82963
TCCTTACTGCTCAGGACTTGT	21	JFBF01000051.1	+	513542	513599	tttagtcctggtagtcgaaattactaccagttgagttTCGTTACTGCTCAGGACTTGT	...(((((((((((((((((((((.....))..)))))))..))))).)))))))...	52	-21.3	0.8875
TGAGGGCTTTTCTGAAAGC	19	JFBF01000125.1	-	228602	228689	cttTGAGGGCTTTTGTGAAAGCcaaaggtgatcattgagtacattgctctctcactttatgcattactacacaaaattaacttcatta	...(((((..(((((((((.((..(((((((.....((((.....))))..)))))))..)).))....)))))))....)))))...	82	-18.9	0.609677
TCATAAAAGGCATCTTTGGTC	21	JFBF01001866.1	+	4657	4735	aactgttgtgctaaagataccttccatgcccagtgaaattgccagctgcTCATAAAAGGCATCTTTGGTCatatcgttc	...((.((((((((((((.((((..(((..((((..........))))..)))..)))).)))))))).)))).))...	73	-21.4	0.629412
TGAATGAGTTCAAGACTAGTA	21	JFBF01000059.1	-	1065248	1065382	cccagacactcgtcgaccaaccctgaatgcaccgTGAATGAGTTCAAGGCTAGTAtcgccgctctccgatctgagtgaatggtcacttgatcattgatggctgcaacctcagcctggtatgataaagtaagtttt	...(((((((.((((((((...((((.((((((((.(((((..(((((((((.......(((((........)))))..))))..)))))))))).)))).))))...))))..)))).))))..)))..)))).	131	-36.5	0.55303
TGAATATACTGAATAGAGATC	21	JFBF01000282.1	+	31058	31152	aacgagctcttggttgcaatttTGAATATACTGAATAGAGATCatcacagatttgaatcgattgtcaattttttatattttgcaaacaactcaaa	...(((...(((.(((((.....(((((((..((((.((((((.(((......)))...)))).)).))))..)))))))))))).))))))...	89	-15.4	0.55
TTTGGTAATGCTGTCCCT	18	JFBF01000282.1	+	65003	65077	TTTGGTAATGCTGTCCCTtgggagaagagcgaaaggtatttcttgttcttcatacgctgggatgagattacccta	...((((((.(((((((.((...(((((((((((....))))..)))))))...))..))))).))))))))...	69	-24.1	0.730303
TCAATTGGTCATCGAGAA	18	JFBF01000160.1	-	378557	378682	nntggtggctgcttcaatgaataactcgcgttTCAATTGGTCATCGAGAAtcaaagtcattcaataaattgacatatttttatgaaattattggtgcaagttgtattatttcttaacagaactgtt	...(((..(((....(((((((((((.(((..(((((...((((.((((((....((((..........))))..))))))))))....)))))))).)))))).)))))......))).)))...	120	-21.2	0.54359
TGAGCAATTACTTGAGAGC	19	JFBF01000872.1	+	1	74	ccagctgtcaaaattacttgagaaataatgtatttttgttctTGAGCAATTACTTGAGAGCtgcgtaccaacct	.(((((.((((((((.((..((((.(((.......)))))))..)).))))..)))).)))))...........	62	-19.3	0.714815
TTCAGTTGAGAATAAGTT	18	JFBF01000001.1	+	6113346	6113432	aacgtcattttgaatacattttcaaatcaaaaattttttcaactttattttgatatgtTTCAGTTGAGAATAAGTTtggaatgcaaa	...(.(((((..(((..((((((((.....((((....((((.......))))...))))...))))))))..)))..))))))...	81	-15	0.75
TACGGAATGAGAAGAAAAGAAT	22	JFBF01002049.1	+	5424	5496	ataTACGGAATGAGAAGAAAAGAATatttcagggatctgccaaacaatattttttttttaaattcgcgtaata	...((((((((...((((((((((((((....((.....))....))))))))))))))..)))).))))...	67	-18.4	0.92
TGAGCATAATGCAGTTCT	18	JFBF01001071.1	-	3497	3609	atgttataaacacttgaatgtcgtttccccactattgtgccaatttccagtcactcagtaacgtTGAGCATAATGCAGTTCTtagaatgtacataacggtgtttttaaaactt	...(((.(((((((...(((((((((....((((((((((((((..................)))).)))))))..))).....))))).))))...))))))).))).....	105	-20	0.5
GACATAGTAAGGATTGACAGA	21	JFBF01000122.1	+	736611	736724	taggttattcctttgtctctgatgtgtactggtagatccagattttgttggcgatcactaaacGACATAGTAAGGATTGACGGAggcacgcactaggtgaagtgacgtaacgtt	...((((((((((..(((.((.(((((.(((...(((((..(((.(((((............))))).)))..)))))..)))..)))))))..)))..))).)).)))))...	108	-31.2	0.624
TAATTAGTTTTTTGTAATAC	20	JFBF01000007.1	+	3288398	3288526	tttaattaattaaataattagagtaatttTAATTAGTTTTTTGTAATTCgattcttaccttagcatatttcagagtagtttttttataacaaaaaattaaagtaattacttaaattagtttaattaatt	...((((((((((((((((..(((((((....((((((((((((.((..((...((((((...........)).))))...))..)).))))))))))))...)))))))..)))).))))))))))))	126	-23.8	1.25263
TTCTTTCGGAAACGCAAAC	19	JFBF01001740.1	+	865	955	cacacaacagtcctacttcggtttgtatgtctgacaataaatgcagtttTTCTTTCGGAAACGCAAACtggaaatcaggaatatatgtaca	...(((....((((..((((((((((...(((((....(((......)))....)))))...))))))))))....)))).....)))...	85	-20.2	0.594118
ATATGGTTGATGGTTGTA	18	JFBF01000073.1	+	784801	784880	agtgcgaagtgctgatgatgacgatgtgcagatgtgtttgttcgcatATATGGTTGATGGTTTTAtgagcacatcgtagg	..(((((.(((((.((((.(((.((..((..((((((......))))))...))..)).))))))).))))).)))))..	76	-25.7	0.734286
GAATAAGTGGGAGATATT	18	JFBF01000123.1	+	808796	808892	tccgctagagtttctaggctgttctgatatttatattatactcatgtgacctagttgcgaataGAATAAGTAGGAGATATTttagaaattcagtttg	...(((.((((((((((..(((.((..(((((((..(((.....((..((...))..)).)))..)))))))..)))))..)))))))))))))...	91	-18.9	0.590625
AATGTGTTTATGTAAGTG	18	JFBF01000308.1	-	76079	76150	atggtatacatacatatgtacccacatacatacatatgtatatgtaAATGTGTTTATGTAAGTGtatacata	...((((((((...((..((..(((((...((((((....)))))).)))))..))..)).))))))))...	66	-19.4	1.02105
TCTGTACATAAATTTCTATT	20	JFBF01001421.1	-	21077	21185	aaaccaaaacattaatcccaagaaaagaagttaatagaaaaaagagaggtttagttaacgctataggtTCTGTTCATAAATTTCTATTtggaaatatggatgatggaga	...(((...(((.....(((((...((((((((((((((.....((..(((.....))).)).....)))))))....))))))).)))))....))).....)))...	103	-17	0.53125
GAACTTACTATAATGACTGGACT	23	JFBF01000052.1	+	822892	822965	ctgatagtccagtcatttaagcttaaattaggtaagaatccgaggtGAACTTACTATAATGACTGGACTatgaa	...((((((((((((((((((.(((..(..(((....)))..)..))).))))....))))))))))))))...	68	-25.3	0.973077
AACTTGATTATTTAGAGG	18	JFBF01000027.1	-	223492	223612	ttaagtattgtgaggcacgaaacaAACTTAATTATTTAGAGGgaaaatctgacttggaaaaacttttacaaacagttccttaatgattaaaatatattctggaagttcacaagatactaaa	...(((((((((((.((.(((......(((((((((..((((((....(((..(((............))).))))))))))))))))))......)))))....))))))..)))))...	115	-18.4	0.541176
AAACTTTTCACATGCACT	18	JFBF01000040.1	-	2032350	2032445	ggggcacataattaaaatttAAACTTTTAACATGCACTttagcaaagtcatatttgttgttgttgttggttctttttgcattttgttgtgtgtttg	...((((((((((((((....((((..(((((.(((.....(((((......)))))))))))))..))))..)))))......)))))))))...	90	-17.9	0.617241
