# Supplementary material for: miRNA-1-3p is an early embryonic male sex-determining factor in the Oriental fruit fly Bactrocera dorsalis
Source: Nat Commun. 2020 Feb 18;11:932. doi: 10.1038/s41467-020-14622-4 (PMC7029022; doi:10.1038/s41467-020-14622-4)
Supplement: Supplementary file 7 — Source Data [file 41467_2020_14622_MOESM7_ESM.xlsx]

## Sheet: Figure 1
Figure 1

## Sheet: Figure 3
Figure 3a
	agomir NC			agomir
miR-1-3p	1.15257	0.91435	0.88693	0.4554	0.34495	0.32133
miR-276a-3p	0.93134	0.83236	1.21733	0.9615	0.89667	0.82328
miR-12-5p	0.83236	0.99321	1.28036	1.19749	1.05843	0.84075
Figure 3b
	antagomir NC			antagomir
miR-1-3p	1.05134	1.19646	0.88481	2.45021	1.88611	2.22714
miR-276a-3p	1.02141	1.13274	0.92018	1.16743	0.96176	1.02461
miR-12-5p	0.84013	1.20407	0.88019	0.89652	0.85793	1.14107
Figure 3c
dsegfp	dsDicer-1	dsDicer-1 +Ago 1-3p	dsDicer-1 +Ago NC
1.35134	0.45074	4.29091	0.48012
1.12646	0.38495	5.12227	0.30495
0.68481	0.32248	6.14121	0.31982
Figure 3d
dsegfp	dsDicer-1	dsDicer-1 +Ago 1-3p	dsDicer-1 +Ago NC
1.25085	1.99623	0.29124	2.79623
1.12646	2.78507	0.42317	1.98489
0.69653	2.49133	0.20451	2.49133

## Sheet: Figure 4
Figure 4a
	Female			Male
6 hpo	0.47547	0.53472	0.22354	0.84947	1.07396	1.12869
7 hpo	0.55985	0.29611	0.27531	0.88182	0.90896	1.21543
8 hpo	0.25122	0.56708	0.30693	0.89366	0.99122	1.19726
9 hpo	0.43024	0.23703	0.49865	0.82189	1.1636	1.14327
The expression of miR-1-3p was quantified relative to the levels of miR-1-3p in the single male embryo. The small noncoding RNA U6 was used as internal controls to normalize the expression of miR-1-3p.
												Figure 4b
													female	male
Transcript splicing patterns of Bdtra pre-mRNA in single female and male embryos at 6, 7, 8 and 9 hours post-oviposition (hpo). 9 hpo XY samples (9-1, 9-2, 9-8), 9 hpo XX samples (9-3, 9-5, 9-6), 8 hpo XY samples (8-6, 8-8, 8-10), 8 hpo XX samples (8-1, 8-2, 8-4), 7 hpo XY samples (7-8, 7-9, 7-10), 7 hpo XX samples (7-4, 7-5, 7-6), 6 hpo XY samples (6-5, 6-10, 6-11), 6 hpo XX samples (6-2, 6-3, 6…

## Sheet: Figure 5
Figure 5a							Figure 5b
	WT female								Intersex
Figure 5c							Figure 5d
	WT male
									Intersex

## Sheet: Figure 6
Figure 6a
	Ant NC			Ant 1-3p
10 h	0.98502	0.87602	1.27648	0.32074	0.24906	0.18415
20 h	1.24855	0.83428	1.17521	0.98138	0.85991	1.15521
Figure 6b
	Ant NC			Ant 1-3p
10 h	0.88397	1.17574	0.98033	2.41789	3.04891	2.02414
20 h	1.04901	0.88517	1.19648	1.28096	0.96007	1.12518
Figure 6c							Figure 6d
	normal ovaries						incomplete feminized ovaries

## Sheet: Figure 7
Figure 7c
		WT	Mutant

## Sheet: Figure 8
Figure 8b										Figure 8c
										female					male					mutant female
		female	male	mutant
Figure 8d
				female			mutant female

## Sheet: Figure 9
Figure 9b
	Mutant			Normal
Female	1.50951	1.10434	0.77419	1.17576	0.89656	0.94121
Male	0.36104	0.16167	0.22328	0.03134	0.04236	0.01733
Figure 9a
								TRA-specific rabbit polyclonal antibody peptide
	mutant female	normale female	mutant male	normale male

## Sheet: Figure S2
Figure S2
miR-8-3p	miR-276a-3p	miR-10-5p	miR-1-3p	miR-308-3p	miR-12-5p	miR-10-3p	miR-305-5p	NC
1.03413	0.79779	1.102	0.62249	0.89429	0.71699	0.96355	1.06577	1.125
0.99384	0.74378	1.09969	0.69173	1.18372	0.60112	0.93795	0.97825	0.98541
0.86298	0.67744	0.85418	0.42966	1.01385	0.81095	1.02264	1.08462	0.9213
0.99629	0.70348	1.06022	0.52118	1.29503	0.69254	0.73408	0.9215	1.1452

## Sheet: Figure S4
Figure S4a
Ago NC	Ago 1-3P	dsegfp	dstra
1.15096	0.45017	0.9745	0.38091
0.92646	0.34495	0.84525	0.32227
0.88481	0.32205	1.14744	0.24099
Figure S4b
Ant NC	Ant 1-3P	Ant 1-3P +dsegfp	Ant 1-3P +dstra
1.05134	2.45103	1.79091	0.79104
1.19712	1.88351	2.12227	0.42314
0.88507	2.22133	2.4412	0.6412

[truncated: 4 more sheets: Figure S6, Figure S7, Figure S10, Figure S11]
